# Supplementary material for: Crystal structure of a 1:1 adduct of tri­phenyl­tin chloride with 3-cyclo­hexhyl-2-phenyl-1,3-thia­zolidin-4-one
Source: Acta Crystallogr E Crystallogr Commun. 2019 Feb 8;75(Pt 3):338–41. doi: 10.1107/S2056989019001592 (PMC6399697; doi:10.1107/S2056989019001592)
Supplement: Supplementary file 1 [file e-75-00338-sup1.cif]

##############################################################################
#                                                                            #
# This CIF contains the data in a paper accepted for publication in          #
# Acta Crystallographica Section E. It conforms to the requirements of       #
# Notes for Authors for Acta Crystallographica Section E, and has been       #
# peer reviewed under the auspices of the IUCr Commission on Journals.       #
#                                                                            #
# Full details of the Crystallographic Information File format               #
# are given in the paper "The Crystallographic Information File (CIF):       #
# a New Standard Archive File for Crystallography" by S. R. Hall, F. H.      #
# Allen and I. D. Brown [Acta Cryst. (1991), A47, 655-685].                  #
#                                                                            #
# The current version of the core CIF dictionary is obtainable from          #
# ftp://ftp.iucr.org/pub/cif_core.dic.                                       #
#                                                                            #
# Software is freely available for graphical display of the structure(s)     #
# in this CIF. For information consult the CIF software page                 #
# http://www.iucr.org/resources/cif/software.                                #
#                                                                            #
# This file may be used for bona fide research purposes within the           #
# scientific community so long as proper attribution is given to the journal # 
# article from which it was obtained.                                        #
#                                                                            #
##############################################################################
data_I
_audit_creation_method
;
Olex2 1.2
(compiled 2017.08.10 svn.r3458 for OlexSys, GUI svn.r5381)
;
_journal_date_recd_electronic     2018-10-19
_journal_date_accepted     2019-01-28
_journal_name_full     'Acta Crystallographica, Section E'
_journal_year     2019
_journal_volume     75
_journal_issue      3
_journal_page_first     338
_journal_page_last     341
_journal_paper_category     GM
_journal_paper_doi     10.1107/S2056989019001592
_journal_coeditor_code     HB7780
_publ_contact_author_name     'Kevin C. Cannon'
_publ_contact_author_address
;
Pennsylvania State University, Department of Chemistry, Abington Campus,
Abington, PA 19001,
USA
;
_publ_contact_author_email     'kcc10@psu.edu'
_publ_contact_author_fax     ?
_publ_contact_author_phone     '215-285-3111'
_publ_section_title
;
Crystal structure of a 1:1 adduct of triphenyltin chloride with
3-cyclohexhyl-2-phenyl-1,3-thiazolidin-4-one
;
loop_
    _publ_author_name
    _publ_author_footnote
    _publ_author_address
    'Yennawar, Hemant P.' .
;
The Pennsylvania State University
Department of Biochemistry and Molecular Biology
University Park
PA 16802
USA
;
    'Tierney, John' .
;
Pennsylvania State University
Brandywine Campus
Department of Chemistry
Brandywine
PA 19063
USA
;
    'Cannon, Kevin C.' .
;
The Pennsylvania State University
Department of Chemistry
Abington College
Abington
PA 19001
USA
;
_publ_section_synopsis
;
This is the second reported crystal structure of an adduct of a
2,3-disubstituted 1,3-thiazolidine-4-one ligand and triphenyltin chloride. The
tin atom adopts a trigonal--bipyramidal coordination geometry with the O and
Cl atoms in the axial sites.
;
_chemical_name_systematic
;\
Chlorido(3-cyclohexhyl-2-phenyl-1,3-thiazolidin-4-one-\
\k<i>O</i>)triphenyltin(IV)
;
_chemical_name_common     ?
_chemical_formula_moiety     'C33 H34 Cl N O S Sn'
_chemical_formula_sum     'C33 H34 Cl N O S Sn'
_chemical_formula_iupac     '[Sn (C6 H5)3 Cl (C15 H19 N O S)]'
_chemical_formula_weight     646.81
_chemical_melting_point     ?
_space_group_crystal_system     monoclinic
_space_group_name_H-M_alt     'P 21/c'
_space_group_name_Hall     '-P 2ybc'
loop_
    _space_group_symop_id
    _space_group_symop_operation_xyz
    1 'x, y, z'
    2 '-x, y+1/2, -z+1/2'
    3 '-x, -y, -z'
    4 'x, -y-1/2, z-1/2'
_cell_length_a     15.360(5)
_cell_length_b     18.879(6)
_cell_length_c     10.992(3)
_cell_angle_alpha     90.00
_cell_angle_beta     102.524(5)
_cell_angle_gamma     90.00
_cell_volume     3111.8(17)
_cell_formula_units_Z     4
_cell_measurement_reflns_used     4375
_cell_measurement_theta_min     2.343
_cell_measurement_theta_max     26.412
_cell_measurement_temperature     218(2)
_exptl_crystal_description     block
_exptl_crystal_colour     colorless
_exptl_crystal_size_max     0.15
_exptl_crystal_size_mid     0.11
_exptl_crystal_size_min     0.10
_exptl_crystal_density_diffrn     1.381
_exptl_crystal_density_meas     ?
_exptl_crystal_density_method     'not measured'
_exptl_crystal_F_000     1320
_exptl_absorpt_coefficient_mu     0.999
_exptl_absorpt_correction_type     multi-scan
_exptl_absorpt_process_details
;
(SADABS, Bruker, 2001)
;
_exptl_absorpt_correction_T_min     0.8646
_exptl_absorpt_correction_T_max     0.9067
_exptl_special_details     ?
_diffrn_ambient_temperature     218.15
_diffrn_source     'fine-focus sealed tube'
_diffrn_radiation_type     MoK\a
_diffrn_radiation_wavelength     0.71073
_diffrn_radiation_monochromator     'parallel-graphite'
_diffrn_measurement_device_type     'Bruker CCD area detector'
_diffrn_measurement_method     'phi and omega scans'
_diffrn_detector_area_resol_mean     ?
_diffrn_reflns_number     24296
_diffrn_reflns_av_R_equivalents     0.0721
_diffrn_reflns_av_unetI/netI     0.1058
_diffrn_reflns_theta_min     1.73
_diffrn_reflns_theta_max     28.58
_diffrn_reflns_theta_full     28.58
_diffrn_measured_fraction_theta_max     0.979
_diffrn_measured_fraction_theta_full     0.979
_diffrn_reflns_limit_h_min     -16
_diffrn_reflns_limit_h_max     20
_diffrn_reflns_limit_k_min     -25
_diffrn_reflns_limit_k_max     25
_diffrn_reflns_limit_l_min     -14
_diffrn_reflns_limit_l_max     14
_refine_special_details
;
 Refinement of F^2^ against ALL reflections.  The weighted R-factor wR and
 goodness of fit S are based on F^2^, conventional R-factors R are based
 on F, with F set to zero for negative F^2^. The threshold expression of
 F^2^ > 2sigma(F^2^) is used only for calculating R-factors(gt) etc. and is
 not relevant to the choice of reflections for refinement.  R-factors based
 on F^2^ are statistically about twice as large as those based on F, and R-
 factors based on ALL data will be even larger.
;
_reflns_number_total     7791
_reflns_number_gt     5009
_reflns_threshold_expression     I>2\s(I)
_refine_ls_structure_factor_coef     Fsqd
_refine_ls_matrix_type     full
_refine_ls_R_factor_all     0.1289
_refine_ls_R_factor_gt     0.0833
_refine_ls_wR_factor_gt     0.1960
_refine_ls_wR_factor_ref     0.2205
_refine_ls_goodness_of_fit_ref     1.039
_refine_ls_restrained_S_all     1.032
_refine_ls_number_reflns     7791
_refine_ls_number_parameters     365
_refine_ls_number_restraints     133
_refine_ls_hydrogen_treatment     constr
_refine_ls_weighting_scheme     calc
_refine_ls_weighting_details
         'calc w=1/[\s^2^(Fo^2^)+(0.0926P)^2^+6.5369P] where P=(Fo^2^+2Fc^2^)/3'
_atom_sites_solution_hydrogens     geom
_atom_sites_solution_primary     direct
_atom_sites_solution_secondary     difmap
_refine_ls_shift/su_max     0.000
_refine_ls_shift/su_mean     0.000
_refine_diff_density_max     2.497
_refine_diff_density_min     -1.165
_refine_ls_extinction_method     none
_refine_ls_extinction_coef     ?
loop_
    _atom_type_symbol
    _atom_type_description
    _atom_type_scat_dispersion_real
    _atom_type_scat_dispersion_imag
    _atom_type_scat_source
    'C' 'C' 0.0033 0.0016
                         'International Tables Vol C Tables 4.2.6.8 and 6.1.1.4'
    'H' 'H' 0.0000 0.0000
                         'International Tables Vol C Tables 4.2.6.8 and 6.1.1.4'
    'Cl' 'Cl' 0.1484 0.1585
                         'International Tables Vol C Tables 4.2.6.8 and 6.1.1.4'
    'N' 'N' 0.0061 0.0033
                         'International Tables Vol C Tables 4.2.6.8 and 6.1.1.4'
    'O' 'O' 0.0106 0.0060
                         'International Tables Vol C Tables 4.2.6.8 and 6.1.1.4'
    'S' 'S' 0.1246 0.1234
                         'International Tables Vol C Tables 4.2.6.8 and 6.1.1.4'
    'Sn' 'Sn' -0.6537 1.4246
                         'International Tables Vol C Tables 4.2.6.8 and 6.1.1.4'
_computing_data_collection
;
SMART (Bruker, 2001)
;
_computing_cell_refinement
;
SAINT (Bruker, 2001)
;
_computing_data_reduction
;
SAINT (Bruker, 2001)
;
_computing_structure_solution
;
SHELXS97 (Sheldrick, 2008)
;
_computing_structure_refinement
;
SHELXL97 (Sheldrick, 2008)
;
_computing_molecular_graphics
;
<i>OLEX2</i> (Dolomanov <i>et al.</i>,  2009)
;
_computing_publication_material
;
<i>OLEX2</i> (Dolomanov <i>et al.</i>,  2009)
;
loop_
    _atom_site_type_symbol
    _atom_site_label
    _atom_site_fract_x
    _atom_site_fract_y
    _atom_site_fract_z
    _atom_site_U_iso_or_equiv
    _atom_site_adp_type
    _atom_site_calc_flag
    _atom_site_occupancy
    _atom_site_disorder_assembly
    _atom_site_disorder_group
    C C1 0.5942(3) 0.0290(3) 0.2921(4) 0.0467(14) Uani d 1 A .
    C C2 0.5376(4) 0.0374(4) 0.1758(4) 0.092(3) Uani d 1 . .
    H H2 0.5556 0.0224 0.1045 0.111 Uiso calc 1 . .
    C C3 0.4542(4) 0.0681(4) 0.1662(5) 0.116(4) Uani d 1 . .
    H H3 0.4163 0.0738 0.0884 0.139 Uiso calc 1 . .
    C C4 0.4274(3) 0.0905(4) 0.2728(7) 0.089(3) Uani d 1 . .
    H H4 0.3715 0.1111 0.2664 0.106 Uiso calc 1 . .
    C C5 0.4839(4) 0.0821(4) 0.3891(5) 0.097(3) Uani d 1 . .
    H H5 0.4660 0.0971 0.4604 0.116 Uiso calc 1 . .
    C C6 0.5674(4) 0.0513(3) 0.3987(4) 0.077(2) Uani d 1 . .
    H H6 0.6052 0.0457 0.4765 0.092 Uiso calc 1 . .
    C C7 0.7266(4) -0.1279(2) 0.2527(5) 0.0585(17) Uani d 1 A .
    C C12 0.6759(5) -0.1492(3) 0.1380(5) 0.108(4) Uani d 1 . .
    H H12 0.6395 -0.1167 0.0872 0.130 Uiso calc 1 . .
    C C11 0.6795(5) -0.2190(4) 0.0993(6) 0.132(4) Uani d 1 . .
    H H11 0.6455 -0.2333 0.0225 0.158 Uiso calc 1 . .
    C C10 0.7338(6) -0.2676(2) 0.1753(8) 0.126(4) Uani d 1 . .
    H H10 0.7362 -0.3143 0.1494 0.151 Uiso calc 1 . .
    C C9 0.7845(5) -0.2463(3) 0.2900(8) 0.123(4) Uani d 1 . .
    H H9 0.8209 -0.2788 0.3409 0.148 Uiso calc 1 . .
    C C8 0.7809(4) -0.1765(3) 0.3287(5) 0.085(3) Uani d 1 . .
    H H8 0.8148 -0.1622 0.4055 0.102 Uiso calc 1 . .
    C C13 0.8355(3) 0.0451(2) 0.3297(6) 0.0504(14) Uani d 1 A .
    C C18 0.8226(3) 0.1176(3) 0.3135(7) 0.104(4) Uani d 1 . .
    H H18 0.7653 0.1364 0.2996 0.125 Uiso calc 1 . .
    C C17 0.8953(5) 0.1621(2) 0.3179(9) 0.141(6) Uani d 1 . .
    H H17 0.8867 0.2107 0.3071 0.169 Uiso calc 1 . .
    C C16 0.9809(4) 0.1341(3) 0.3387(8) 0.115(4) Uani d 1 . .
    H H16 1.0296 0.1639 0.3417 0.138 Uiso calc 1 . .
    C C15 0.9938(3) 0.0615(4) 0.3550(7) 0.092(3) Uani d 1 . .
    H H15 1.0511 0.0428 0.3688 0.111 Uiso calc 1 . .
    C C14 0.9211(3) 0.0170(2) 0.3505(6) 0.075(2) Uani d 1 . .
    H H14 0.9298 -0.0315 0.3614 0.090 Uiso calc 1 . .
    C C19 0.7557(6) 0.0101(4) 0.0116(7) 0.0592(19) Uani d 1 . .
    C C20B 0.839(2) -0.0392(13) 0.0291(17) 0.068(6) Uani d 0.66(6) A 2
    H H20A 0.8263 -0.0855 0.0595 0.081 Uiso calc 0.66(6) A 2
    H H20B 0.8894 -0.0187 0.0872 0.081 Uiso calc 0.66(6) A 2
    C C21B 0.810(2) 0.0427(14) -0.166(3) 0.064(5) Uani d 0.66(6) A 2
    H H21B 0.7775 0.0400 -0.2531 0.077 Uiso calc 0.66(6) A 2
    C C22A 0.864(3) 0.0842(15) -0.190(4) 0.065(9) Uani d 0.34(6) A 1
    C C23A 0.872(4) 0.1077(19) -0.307(4) 0.098(15) Uani d 0.34(6) A 1
    H H23A 0.8325 0.0919 -0.3783 0.117 Uiso calc 0.34(6) A 1
    C C24A 0.940(5) 0.155(2) -0.317(5) 0.12(2) Uani d 0.34(6) A 1
    H H24A 0.9452 0.1706 -0.3956 0.147 Uiso calc 0.34(6) A 1
    C C25A 0.999(4) 0.179(2) -0.211(6) 0.13(2) Uani d 0.34(6) A 1
    H H25A 1.0439 0.2101 -0.2180 0.161 Uiso calc 0.34(6) A 1
    C C26A 0.990(2) 0.155(2) -0.094(6) 0.125(15) Uani d 0.34(6) A 1
    H H26A 1.0300 0.1709 -0.0232 0.150 Uiso calc 0.34(6) A 1
    C C27A 0.923(3) 0.1079(19) -0.084(4) 0.080(9) Uani d 0.34(6) A 1
    H H27A 0.9174 0.0922 -0.0058 0.096 Uiso calc 0.34(6) A 1
    C C20A 0.811(3) -0.051(3) 0.003(4) 0.056(8) Uani d 0.34(6) A 1
    H H20C 0.7807 -0.0935 0.0184 0.067 Uiso calc 0.34(6) A 1
    H H20D 0.8661 -0.0471 0.0667 0.067 Uiso calc 0.34(6) A 1
    C C21A 0.798(4) 0.029(3) -0.184(6) 0.060(7) Uani d 0.34(6) A 1
    H H21A 0.7564 0.0262 -0.2650 0.071 Uiso calc 0.34(6) A 1
    C C22B 0.8812(14) 0.0986(13) -0.158(2) 0.076(5) Uani d 0.66(6) A 2
    C C23B 0.9134(19) 0.1135(13) -0.264(3) 0.103(7) Uani d 0.66(6) A 2
    H H23B 0.8852 0.0945 -0.3402 0.124 Uiso calc 0.66(6) A 2
    C C24B 0.988(2) 0.1569(12) -0.255(4) 0.132(11) Uani d 0.66(6) A 2
    H H24B 1.0091 0.1669 -0.3264 0.158 Uiso calc 0.66(6) A 2
    C C25B 1.0296(15) 0.1853(13) -0.141(4) 0.150(13) Uani d 0.66(6) A 2
    H H25B 1.0792 0.2143 -0.1357 0.180 Uiso calc 0.66(6) A 2
    C C26B 0.9975(14) 0.1704(14) -0.035(3) 0.128(9) Uani d 0.66(6) A 2
    H H26B 1.0256 0.1894 0.0414 0.154 Uiso calc 0.66(6) A 2
    C C27B 0.9233(15) 0.1271(14) -0.043(2) 0.094(6) Uani d 0.66(6) A 2
    H H27B 0.9018 0.1171 0.0276 0.113 Uiso calc 0.66(6) A 2
    C C28 0.6744(6) 0.1067(4) -0.1129(7) 0.0641(19) Uani d 1 . .
    H H28 0.6264 0.0907 -0.0735 0.077 Uiso calc 1 A .
    C C29 0.7082(7) 0.1766(5) -0.0520(10) 0.093(3) Uani d 1 A .
    H H29A 0.7557 0.1948 -0.0888 0.111 Uiso calc 1 . .
    H H29B 0.7319 0.1695 0.0364 0.111 Uiso calc 1 . .
    C C30 0.6307(9) 0.2297(6) -0.0715(11) 0.120(4) Uani d 1 . .
    H H30A 0.5858 0.2131 -0.0284 0.144 Uiso calc 1 A .
    H H30B 0.6524 0.2751 -0.0363 0.144 Uiso calc 1 . .
    C C31 0.5898(10) 0.2386(6) -0.2066(12) 0.123(4) Uani d 1 A .
    H H31A 0.5402 0.2713 -0.2162 0.148 Uiso calc 1 . .
    H H31B 0.6336 0.2587 -0.2485 0.148 Uiso calc 1 . .
    C C32 0.5578(9) 0.1698(7) -0.2659(12) 0.122(4) Uani d 1 . .
    H H32A 0.5334 0.1770 -0.3541 0.146 Uiso calc 1 A .
    H H32B 0.5106 0.1514 -0.2287 0.146 Uiso calc 1 . .
    C C33 0.6344(7) 0.1158(5) -0.2490(8) 0.086(3) Uani d 1 A .
    H H33A 0.6120 0.0707 -0.2849 0.103 Uiso calc 1 . .
    H H33B 0.6796 0.1323 -0.2917 0.103 Uiso calc 1 . .
    Cl Cl1 0.74786(14) -0.04867(12) 0.53404(17) 0.0666(5) Uani d 1 A .
    N N1 0.7461(5) 0.0513(3) -0.0871(5) 0.0578(15) Uani d 1 A .
    O O1 0.7073(4) 0.0135(3) 0.0899(4) 0.0620(13) Uani d 1 A .
    S S1A 0.837(2) -0.0549(18) -0.145(3) 0.067(5) Uani d 0.34(6) A 1
    S S1B 0.861(2) -0.0454(11) -0.121(2) 0.083(4) Uani d 0.66(6) A 2
    Sn Sn1 0.72177(3) -0.02084(2) 0.31194(4) 0.04302(17) Uani d 1 . .
loop_
    _atom_site_aniso_label
    _atom_site_aniso_U_11
    _atom_site_aniso_U_22
    _atom_site_aniso_U_33
    _atom_site_aniso_U_12
    _atom_site_aniso_U_13
    _atom_site_aniso_U_23
    C1 0.037(3) 0.044(3) 0.059(4) -0.008(2) 0.010(3) -0.002(3)
    C2 0.056(5) 0.162(10) 0.056(4) 0.029(6) 0.006(4) -0.001(5)
    C3 0.060(6) 0.167(12) 0.107(7) 0.032(7) -0.010(5) -0.004(8)
    C4 0.045(5) 0.077(6) 0.144(8) 0.018(4) 0.022(4) -0.005(6)
    C5 0.081(7) 0.103(8) 0.116(7) 0.023(6) 0.042(5) -0.008(6)
    C6 0.071(5) 0.099(6) 0.064(5) 0.027(5) 0.020(4) -0.009(5)
    C7 0.062(5) 0.050(3) 0.072(4) 0.005(3) 0.035(4) 0.006(3)
    C12 0.162(11) 0.066(5) 0.090(7) -0.007(6) 0.011(6) -0.019(5)
    C11 0.195(14) 0.075(6) 0.141(10) -0.037(7) 0.068(8) -0.042(6)
    C10 0.154(12) 0.054(5) 0.206(12) -0.025(5) 0.116(9) -0.031(6)
    C9 0.132(11) 0.057(5) 0.201(12) 0.025(6) 0.080(8) 0.022(6)
    C8 0.090(7) 0.057(4) 0.113(7) 0.020(4) 0.034(5) 0.014(4)
    C13 0.042(3) 0.056(3) 0.056(4) 0.005(3) 0.016(3) 0.004(3)
    C18 0.061(5) 0.052(4) 0.199(12) -0.002(4) 0.028(7) 0.006(6)
    C17 0.083(7) 0.074(6) 0.257(17) -0.023(5) 0.016(9) 0.024(9)
    C16 0.071(5) 0.104(6) 0.173(12) -0.034(5) 0.034(7) 0.011(8)
    C15 0.054(5) 0.115(7) 0.117(8) -0.004(5) 0.037(5) 0.009(7)
    C14 0.051(4) 0.078(5) 0.098(7) 0.005(4) 0.019(4) 0.002(5)
    C19 0.086(6) 0.055(4) 0.042(3) 0.008(3) 0.025(3) 0.006(3)
    C20B 0.112(15) 0.075(9) 0.016(6) 0.041(10) 0.015(8) -0.020(5)
    C21B 0.114(12) 0.046(9) 0.041(8) 0.014(7) 0.038(8) -0.006(6)
    C22A 0.09(2) 0.037(10) 0.082(18) 0.008(12) 0.054(16) -0.017(11)
    C23A 0.16(4) 0.048(16) 0.12(2) -0.01(2) 0.10(2) -0.001(17)
    C24A 0.14(5) 0.06(2) 0.21(4) 0.00(3) 0.13(4) 0.02(3)
    C25A 0.12(3) 0.043(19) 0.28(5) 0.00(2) 0.13(4) -0.04(3)
    C26A 0.05(2) 0.09(3) 0.23(4) 0.015(14) 0.02(2) -0.01(3)
    C27A 0.053(16) 0.050(17) 0.14(2) 0.033(12) 0.017(17) -0.008(19)
    C20A 0.060(18) 0.080(17) 0.021(13) 0.016(13) -0.003(12) 0.016(13)
    C21A 0.10(2) 0.042(15) 0.050(17) 0.004(10) 0.037(15) 0.011(14)
    C22B 0.079(11) 0.069(9) 0.093(12) 0.024(9) 0.047(9) 0.015(9)
    C23B 0.112(17) 0.082(14) 0.142(15) 0.032(10) 0.087(14) 0.025(12)
    C24B 0.11(2) 0.066(14) 0.25(3) 0.041(13) 0.12(2) 0.047(17)
    C25B 0.081(15) 0.085(19) 0.29(4) 0.027(10) 0.057(18) 0.05(2)
    C26B 0.071(12) 0.079(14) 0.22(2) 0.021(9) 0.012(14) 0.015(15)
    C27B 0.076(11) 0.070(14) 0.136(14) 0.018(9) 0.021(10) -0.015(11)
    C28 0.084(6) 0.060(4) 0.052(4) 0.015(4) 0.023(4) 0.005(3)
    C29 0.099(7) 0.072(5) 0.099(7) 0.022(5) 0.006(5) -0.027(5)
    C30 0.157(11) 0.084(7) 0.116(7) 0.055(7) 0.021(7) -0.013(6)
    C31 0.145(11) 0.097(7) 0.126(8) 0.057(7) 0.024(7) 0.017(7)
    C32 0.116(10) 0.124(8) 0.108(8) 0.039(7) -0.013(7) 0.014(6)
    C33 0.106(8) 0.078(6) 0.065(5) 0.011(5) 0.002(5) 0.003(4)
    Cl1 0.0649(12) 0.0897(14) 0.0434(9) -0.0031(10) 0.0077(8) 0.0144(9)
    N1 0.080(4) 0.056(3) 0.044(3) 0.015(3) 0.026(3) 0.005(2)
    O1 0.082(4) 0.074(3) 0.034(2) 0.011(3) 0.020(2) 0.006(2)
    S1A 0.097(12) 0.051(7) 0.057(9) 0.020(6) 0.030(7) 0.003(6)
    S1B 0.137(12) 0.062(5) 0.064(6) 0.028(6) 0.050(7) 0.001(4)
    Sn1 0.0411(3) 0.0463(3) 0.0426(3) 0.0028(2) 0.01113(18) 0.00347(19)
_geom_special_details
;
 All esds (except the esd in the dihedral angle between two l.s. planes)
 are estimated using the full covariance matrix.  The cell esds are taken
 into account individually in the estimation of esds in distances, angles
 and torsion angles; correlations between esds in cell parameters are only
 used when they are defined by crystal symmetry.  An approximate (isotropic)
 treatment of cell esds is used for estimating esds involving l.s. planes.
;
loop_
    _geom_bond_atom_site_label_1
    _geom_bond_atom_site_label_2
    _geom_bond_site_symmetry_2
    _geom_bond_distance
    _geom_bond_publ_flag
    Sn1 C1 . 2.141(4) y
    Sn1 C7 . 2.130(4) y
    Sn1 C13 . 2.119(4) y
    Sn1 Cl1 . 2.4439(19) y
    Sn1 O1 . 2.488(4) y
    C1 C2 . 1.3900 ?
    C1 C6 . 1.3900 ?
    C2 H2 . 0.9300 ?
    C2 C3 . 1.3900 ?
    C3 H3 . 0.9300 ?
    C3 C4 . 1.3900 ?
    C4 H4 . 0.9300 ?
    C4 C5 . 1.3900 ?
    C5 H5 . 0.9300 ?
    C5 C6 . 1.3900 ?
    C6 H6 . 0.9300 ?
    C7 C12 . 1.3900 ?
    C7 C8 . 1.3900 ?
    C12 H12 . 0.9300 ?
    C12 C11 . 1.3900 ?
    C11 H11 . 0.9300 ?
    C11 C10 . 1.3900 ?
    C10 H10 . 0.9300 ?
    C10 C9 . 1.3900 ?
    C9 H9 . 0.9300 ?
    C9 C8 . 1.3900 ?
    C8 H8 . 0.9300 ?
    C13 C18 . 1.3900 ?
    C13 C14 . 1.3900 ?
    C18 H18 . 0.9300 ?
    C18 C17 . 1.3900 ?
    C17 H17 . 0.9300 ?
    C17 C16 . 1.3900 ?
    C16 H16 . 0.9300 ?
    C16 C15 . 1.3900 ?
    C15 H15 . 0.9300 ?
    C15 C14 . 1.3900 ?
    C14 H14 . 0.9300 ?
    C19 C20B . 1.56(3) ?
    C19 C20A . 1.44(4) ?
    C19 N1 . 1.317(9) ?
    C19 O1 . 1.257(8) ?
    C20B H20A . 0.9700 ?
    C20B H20B . 0.9700 ?
    C20B S1B . 1.76(2) ?
    C21B H21B . 0.9800 ?
    C21B C22B . 1.50(2) ?
    C21B N1 . 1.46(3) ?
    C21B S1B . 1.86(4) ?
    C22A C23A . 1.3900 ?
    C22A C27A . 1.3900 ?
    C22A C21A . 1.47(4) ?
    C23A H23A . 0.9300 ?
    C23A C24A . 1.3900 ?
    C24A H24A . 0.9300 ?
    C24A C25A . 1.3900 ?
    C25A H25A . 0.9300 ?
    C25A C26A . 1.3900 ?
    C26A H26A . 0.9300 ?
    C26A C27A . 1.3900 ?
    C27A H27A . 0.9300 ?
    C20A H20C . 0.9700 ?
    C20A H20D . 0.9700 ?
    C20A S1A . 1.76(5) ?
    C21A H21A . 0.9800 ?
    C21A N1 . 1.52(6) ?
    C21A S1A . 1.71(7) ?
    C22B C23B . 1.3900 ?
    C22B C27B . 1.3900 ?
    C23B H23B . 0.9300 ?
    C23B C24B . 1.3900 ?
    C24B H24B . 0.9300 ?
    C24B C25B . 1.3900 ?
    C25B H25B . 0.9300 ?
    C25B C26B . 1.3900 ?
    C26B H26B . 0.9300 ?
    C26B C27B . 1.3900 ?
    C27B H27B . 0.9300 ?
    C28 H28 . 0.9800 ?
    C28 C29 . 1.519(12) ?
    C28 C33 . 1.499(11) ?
    C28 N1 . 1.501(10) ?
    C29 H29A . 0.9700 ?
    C29 H29B . 0.9700 ?
    C29 C30 . 1.536(13) ?
    C30 H30A . 0.9700 ?
    C30 H30B . 0.9700 ?
    C30 C31 . 1.491(15) ?
    C31 H31A . 0.9700 ?
    C31 H31B . 0.9700 ?
    C31 C32 . 1.488(17) ?
    C32 H32A . 0.9700 ?
    C32 H32B . 0.9700 ?
    C32 C33 . 1.537(14) ?
    C33 H33A . 0.9700 ?
    C33 H33B . 0.9700 ?
loop_
    _geom_angle_atom_site_label_1
    _geom_angle_atom_site_label_2
    _geom_angle_atom_site_label_3
    _geom_angle_site_symmetry_1
    _geom_angle_site_symmetry_3
    _geom_angle
    _geom_angle_publ_flag
    C2 C1 C6 . . 120.0 ?
    C2 C1 Sn1 . . 121.3(3) ?
    C6 C1 Sn1 . . 118.7(3) ?
    C1 C2 H2 . . 120.0 ?
    C1 C2 C3 . . 120.0 ?
    C3 C2 H2 . . 120.0 ?
    C2 C3 H3 . . 120.0 ?
    C2 C3 C4 . . 120.0 ?
    C4 C3 H3 . . 120.0 ?
    C3 C4 H4 . . 120.0 ?
    C5 C4 C3 . . 120.0 ?
    C5 C4 H4 . . 120.0 ?
    C4 C5 H5 . . 120.0 ?
    C6 C5 C4 . . 120.0 ?
    C6 C5 H5 . . 120.0 ?
    C1 C6 H6 . . 120.0 ?
    C5 C6 C1 . . 120.0 ?
    C5 C6 H6 . . 120.0 ?
    C12 C7 C8 . . 120.0 ?
    C12 C7 Sn1 . . 120.1(3) ?
    C8 C7 Sn1 . . 119.9(3) ?
    C7 C12 H12 . . 120.0 ?
    C11 C12 C7 . . 120.0 ?
    C11 C12 H12 . . 120.0 ?
    C12 C11 H11 . . 120.0 ?
    C12 C11 C10 . . 120.0 ?
    C10 C11 H11 . . 120.0 ?
    C11 C10 H10 . . 120.0 ?
    C9 C10 C11 . . 120.0 ?
    C9 C10 H10 . . 120.0 ?
    C10 C9 H9 . . 120.0 ?
    C10 C9 C8 . . 120.0 ?
    C8 C9 H9 . . 120.0 ?
    C7 C8 H8 . . 120.0 ?
    C9 C8 C7 . . 120.0 ?
    C9 C8 H8 . . 120.0 ?
    C18 C13 C14 . . 120.0 ?
    C18 C13 Sn1 . . 118.4(3) ?
    C14 C13 Sn1 . . 121.5(3) ?
    C13 C18 H18 . . 120.0 ?
    C13 C18 C17 . . 120.0 ?
    C17 C18 H18 . . 120.0 ?
    C18 C17 H17 . . 120.0 ?
    C16 C17 C18 . . 120.0 ?
    C16 C17 H17 . . 120.0 ?
    C17 C16 H16 . . 120.0 ?
    C17 C16 C15 . . 120.0 ?
    C15 C16 H16 . . 120.0 ?
    C16 C15 H15 . . 120.0 ?
    C14 C15 C16 . . 120.0 ?
    C14 C15 H15 . . 120.0 ?
    C13 C14 H14 . . 120.0 ?
    C15 C14 C13 . . 120.0 ?
    C15 C14 H14 . . 120.0 ?
    C20A C19 C20B . . 19(2) ?
    N1 C19 C20B . . 113.4(10) ?
    N1 C19 C20A . . 112.3(16) ?
    O1 C19 C20B . . 122.6(10) ?
    O1 C19 C20A . . 122.1(17) ?
    O1 C19 N1 . . 123.8(7) ?
    C19 C20B H20A . . 111.0 ?
    C19 C20B H20B . . 111.0 ?
    C19 C20B S1B . . 104.0(13) ?
    H20A C20B H20B . . 109.0 ?
    S1B C20B H20A . . 111.0 ?
    S1B C20B H20B . . 111.0 ?
    C22B C21B H21B . . 108.2 ?
    C22B C21B S1B . . 111(2) ?
    N1 C21B H21B . . 108.2 ?
    N1 C21B C22B . . 117.3(17) ?
    N1 C21B S1B . . 103.6(16) ?
    S1B C21B H21B . . 108.2 ?
    C23A C22A C27A . . 120.0 ?
    C23A C22A C21A . . 118(2) ?
    C27A C22A C21A . . 121(2) ?
    C22A C23A H23A . . 120.0 ?
    C24A C23A C22A . . 120.0 ?
    C24A C23A H23A . . 120.0 ?
    C23A C24A H24A . . 120.0 ?
    C25A C24A C23A . . 120.0 ?
    C25A C24A H24A . . 120.0 ?
    C24A C25A H25A . . 120.0 ?
    C24A C25A C26A . . 120.0 ?
    C26A C25A H25A . . 120.0 ?
    C25A C26A H26A . . 120.0 ?
    C25A C26A C27A . . 120.0 ?
    C27A C26A H26A . . 120.0 ?
    C22A C27A H27A . . 120.0 ?
    C26A C27A C22A . . 120.0 ?
    C26A C27A H27A . . 120.0 ?
    C19 C20A H20C . . 109.5 ?
    C19 C20A H20D . . 109.5 ?
    C19 C20A S1A . . 111(2) ?
    H20C C20A H20D . . 108.1 ?
    S1A C20A H20C . . 109.5 ?
    S1A C20A H20D . . 109.5 ?
    C22A C21A H21A . . 108.1 ?
    C22A C21A N1 . . 108(4) ?
    C22A C21A S1A . . 118(4) ?
    N1 C21A H21A . . 108.1 ?
    N1 C21A S1A . . 107(3) ?
    S1A C21A H21A . . 108.1 ?
    C23B C22B C21B . . 118.2(12) ?
    C23B C22B C27B . . 120.0 ?
    C27B C22B C21B . . 121.1(12) ?
    C22B C23B H23B . . 120.0 ?
    C22B C23B C24B . . 120.0 ?
    C24B C23B H23B . . 120.0 ?
    C23B C24B H24B . . 120.0 ?
    C23B C24B C25B . . 120.0 ?
    C25B C24B H24B . . 120.0 ?
    C24B C25B H25B . . 120.0 ?
    C26B C25B C24B . . 120.0 ?
    C26B C25B H25B . . 120.0 ?
    C25B C26B H26B . . 120.0 ?
    C25B C26B C27B . . 120.0 ?
    C27B C26B H26B . . 120.0 ?
    C22B C27B H27B . . 120.0 ?
    C26B C27B C22B . . 120.0 ?
    C26B C27B H27B . . 120.0 ?
    C29 C28 H28 . . 107.0 ?
    C33 C28 H28 . . 107.0 ?
    C33 C28 C29 . . 111.6(7) ?
    C33 C28 N1 . . 113.1(6) ?
    N1 C28 H28 . . 107.0 ?
    N1 C28 C29 . . 110.8(7) ?
    C28 C29 H29A . . 109.9 ?
    C28 C29 H29B . . 109.9 ?
    C28 C29 C30 . . 109.0(9) ?
    H29A C29 H29B . . 108.3 ?
    C30 C29 H29A . . 109.9 ?
    C30 C29 H29B . . 109.9 ?
    C29 C30 H30A . . 109.4 ?
    C29 C30 H30B . . 109.4 ?
    H30A C30 H30B . . 108.0 ?
    C31 C30 C29 . . 111.0(9) ?
    C31 C30 H30A . . 109.4 ?
    C31 C30 H30B . . 109.4 ?
    C30 C31 H31A . . 109.3 ?
    C30 C31 H31B . . 109.3 ?
    H31A C31 H31B . . 108.0 ?
    C32 C31 C30 . . 111.5(10) ?
    C32 C31 H31A . . 109.3 ?
    C32 C31 H31B . . 109.3 ?
    C31 C32 H32A . . 109.5 ?
    C31 C32 H32B . . 109.5 ?
    C31 C32 C33 . . 110.7(10) ?
    H32A C32 H32B . . 108.1 ?
    C33 C32 H32A . . 109.5 ?
    C33 C32 H32B . . 109.5 ?
    C28 C33 C32 . . 109.5(8) ?
    C28 C33 H33A . . 109.8 ?
    C28 C33 H33B . . 109.8 ?
    C32 C33 H33A . . 109.8 ?
    C32 C33 H33B . . 109.8 ?
    H33A C33 H33B . . 108.2 ?
    C19 N1 C21B . . 117.1(14) ?
    C19 N1 C21A . . 115(2) ?
    C19 N1 C28 . . 120.9(6) ?
    C21B N1 C21A . . 14(3) ?
    C21B N1 C28 . . 121.9(13) ?
    C28 N1 C21A . . 123(2) ?
    C19 O1 Sn1 . . 135.9(5) ?
    C21A S1A C20A . . 93(3) ?
    C20B S1B C21B . . 92.3(14) ?
    C1 Sn1 Cl1 . . 98.31(14) ?
    C1 Sn1 O1 . . 84.26(18) ?
    C7 Sn1 C1 . . 118.5(2) ?
    C7 Sn1 Cl1 . . 95.29(16) ?
    C7 Sn1 O1 . . 87.11(19) ?
    C13 Sn1 C1 . . 118.0(2) ?
    C13 Sn1 C7 . . 120.2(2) ?
    C13 Sn1 Cl1 . . 94.63(17) ?
    C13 Sn1 O1 . . 80.4(2) ?
    Cl1 Sn1 O1 . . 175.07(14) ?
loop_
    _geom_torsion_atom_site_label_1
    _geom_torsion_atom_site_label_2
    _geom_torsion_atom_site_label_3
    _geom_torsion_atom_site_label_4
    _geom_torsion_site_symmetry_1
    _geom_torsion_site_symmetry_2
    _geom_torsion_site_symmetry_3
    _geom_torsion_site_symmetry_4
    _geom_torsion
    _geom_torsion_publ_flag
    C1 C2 C3 C4 . . . . 0.0 ?
    C2 C1 C6 C5 . . . . 0.0 ?
    C2 C1 Sn1 C7 . . . . -61.0(4) ?
    C2 C1 Sn1 C13 . . . . 98.6(4) ?
    C2 C1 Sn1 Cl1 . . . . -161.6(3) ?
    C2 C1 Sn1 O1 . . . . 22.6(4) ?
    C2 C3 C4 C5 . . . . 0.0 ?
    C3 C4 C5 C6 . . . . 0.0 ?
    C4 C5 C6 C1 . . . . 0.0 ?
    C6 C1 C2 C3 . . . . 0.0 ?
    C6 C1 Sn1 C7 . . . . 117.3(3) ?
    C6 C1 Sn1 C13 . . . . -83.2(4) ?
    C6 C1 Sn1 Cl1 . . . . 16.6(3) ?
    C6 C1 Sn1 O1 . . . . -159.1(4) ?
    C7 C12 C11 C10 . . . . 0.0 ?
    C12 C7 C8 C9 . . . . 0.0 ?
    C12 C7 Sn1 C1 . . . . 46.3(4) ?
    C12 C7 Sn1 C13 . . . . -112.8(4) ?
    C12 C7 Sn1 Cl1 . . . . 148.7(3) ?
    C12 C7 Sn1 O1 . . . . -35.6(4) ?
    C12 C11 C10 C9 . . . . 0.0 ?
    C11 C10 C9 C8 . . . . 0.0 ?
    C10 C9 C8 C7 . . . . 0.0 ?
    C8 C7 C12 C11 . . . . 0.0 ?
    C8 C7 Sn1 C1 . . . . -134.1(4) ?
    C8 C7 Sn1 C13 . . . . 66.9(4) ?
    C8 C7 Sn1 Cl1 . . . . -31.6(4) ?
    C8 C7 Sn1 O1 . . . . 144.1(4) ?
    C13 C18 C17 C16 . . . . 0.0 ?
    C18 C13 C14 C15 . . . . 0.0 ?
    C18 C13 Sn1 C1 . . . . -7.3(4) ?
    C18 C13 Sn1 C7 . . . . 151.8(4) ?
    C18 C13 Sn1 Cl1 . . . . -109.3(4) ?
    C18 C13 Sn1 O1 . . . . 70.9(4) ?
    C18 C17 C16 C15 . . . . 0.0 ?
    C17 C16 C15 C14 . . . . 0.0 ?
    C16 C15 C14 C13 . . . . 0.0 ?
    C14 C13 C18 C17 . . . . 0.0 ?
    C14 C13 Sn1 C1 . . . . 176.1(3) ?
    C14 C13 Sn1 C7 . . . . -24.8(4) ?
    C14 C13 Sn1 Cl1 . . . . 74.1(4) ?
    C14 C13 Sn1 O1 . . . . -105.7(4) ?
    C19 C20B S1B C21B . . . . 27.5(17) ?
    C19 C20A S1A C21A . . . . 12(4) ?
    C19 O1 Sn1 C1 . . . . 175.4(7) ?
    C19 O1 Sn1 C7 . . . . -65.6(7) ?
    C19 O1 Sn1 C13 . . . . 55.7(7) ?
    C19 O1 Sn1 Cl1 . . . . 53.7(18) ?
    C20B C19 C20A S1A . . . . -104(8) ?
    C20B C19 N1 C21B . . . . 2.6(17) ?
    C20B C19 N1 C21A . . . . 18(3) ?
    C20B C19 N1 C28 . . . . -174.6(13) ?
    C20B C19 O1 Sn1 . . . . 17.1(17) ?
    C21B C22B C23B C24B . . . . -170(2) ?
    C21B C22B C27B C26B . . . . 170(2) ?
    C22A C23A C24A C25A . . . . 0.0 ?
    C22A C21A N1 C19 . . . . -116(3) ?
    C22A C21A N1 C21B . . . . -15(12) ?
    C22A C21A N1 C28 . . . . 77(4) ?
    C22A C21A S1A C20A . . . . 109(4) ?
    C23A C22A C27A C26A . . . . 0.0 ?
    C23A C22A C21A N1 . . . . -134(3) ?
    C23A C22A C21A S1A . . . . 106(4) ?
    C23A C24A C25A C26A . . . . 0.0 ?
    C24A C25A C26A C27A . . . . 0.0 ?
    C25A C26A C27A C22A . . . . 0.0 ?
    C27A C22A C23A C24A . . . . 0.0 ?
    C27A C22A C21A N1 . . . . 53(5) ?
    C27A C22A C21A S1A . . . . -68(5) ?
    C20A C19 C20B S1B . . . . 68(6) ?
    C20A C19 N1 C21B . . . . -18(2) ?
    C20A C19 N1 C21A . . . . -3(3) ?
    C20A C19 N1 C28 . . . . 165(2) ?
    C20A C19 O1 Sn1 . . . . 39(3) ?
    C21A C22A C23A C24A . . . . -173(4) ?
    C21A C22A C27A C26A . . . . 173(4) ?
    C22B C21B N1 C19 . . . . -105(2) ?
    C22B C21B N1 C21A . . . . 169(17) ?
    C22B C21B N1 C28 . . . . 72(3) ?
    C22B C21B S1B C20B . . . . 100.0(17) ?
    C22B C23B C24B C25B . . . . 0.0 ?
    C23B C22B C27B C26B . . . . 0.0 ?
    C23B C24B C25B C26B . . . . 0.0 ?
    C24B C25B C26B C27B . . . . 0.0 ?
    C25B C26B C27B C22B . . . . 0.0 ?
    C27B C22B C23B C24B . . . . 0.0 ?
    C28 C29 C30 C31 . . . . -56.4(14) ?
    C29 C28 C33 C32 . . . . -58.0(12) ?
    C29 C28 N1 C19 . . . . 90.0(10) ?
    C29 C28 N1 C21B . . . . -87.1(16) ?
    C29 C28 N1 C21A . . . . -103(3) ?
    C29 C30 C31 C32 . . . . 57.4(16) ?
    C30 C31 C32 C33 . . . . -57.3(16) ?
    C31 C32 C33 C28 . . . . 57.0(14) ?
    C33 C28 C29 C30 . . . . 57.6(12) ?
    C33 C28 N1 C19 . . . . -143.8(8) ?
    C33 C28 N1 C21B . . . . 39.1(17) ?
    C33 C28 N1 C21A . . . . 23(3) ?
    N1 C19 C20B S1B . . . . -22.9(17) ?
    N1 C19 C20A S1A . . . . -7(3) ?
    N1 C19 O1 Sn1 . . . . -157.1(6) ?
    N1 C21B C22B C23B . . . . -148.8(19) ?
    N1 C21B C22B C27B . . . . 41(3) ?
    N1 C21B S1B C20B . . . . -26.7(18) ?
    N1 C21A S1A C20A . . . . -13(4) ?
    N1 C28 C29 C30 . . . . -175.3(8) ?
    N1 C28 C33 C32 . . . . 176.3(9) ?
    O1 C19 C20B S1B . . . . 162.3(11) ?
    O1 C19 C20A S1A . . . . 158.2(17) ?
    O1 C19 N1 C21B . . . . 177.3(15) ?
    O1 C19 N1 C21A . . . . -168(3) ?
    O1 C19 N1 C28 . . . . 0.1(12) ?
    S1A C21A N1 C19 . . . . 11(4) ?
    S1A C21A N1 C21B . . . . 112(17) ?
    S1A C21A N1 C28 . . . . -156(2) ?
    S1B C21B C22B C23B . . . . 92.4(18) ?
    S1B C21B C22B C27B . . . . -78(2) ?
    S1B C21B N1 C19 . . . . 17.8(19) ?
    S1B C21B N1 C21A . . . . -68(14) ?
    S1B C21B N1 C28 . . . . -165.0(11) ?
    Sn1 C1 C2 C3 . . . . 178.2(4) ?
    Sn1 C1 C6 C5 . . . . -178.3(4) ?
    Sn1 C7 C12 C11 . . . . 179.7(4) ?
    Sn1 C7 C8 C9 . . . . -179.7(4) ?
    Sn1 C13 C18 C17 . . . . -176.6(4) ?
    Sn1 C13 C14 C15 . . . . 176.5(4) ?
