# Supplementary material for: Crystal structure of a 1:1 adduct of tri­phenyl­tin chloride with 3-cyclo­hexhyl-2-phenyl-1,3-thia­zolidin-4-one
Source: Acta Crystallogr E Crystallogr Commun. 2019 Feb 8;75(Pt 3):338–41. doi: 10.1107/S2056989019001592 (PMC6399697; doi:10.1107/S2056989019001592)
Supplement: Supplementary file 2 [file e-75-00338-Isup2.hkl]

# 
# h,k,l, Fc-squared, Fo-squared, sigma(Fo-squared) and status flag 
# 
data_I
_shelx_title ' jxt1m in P2(1)/c' 
_shelx_refln_list_code          4 
_shelx_F_calc_maximum      357.74 
_exptl_crystal_F_000      1320.00 
_reflns_d_resolution_high  0.7428 
 
loop_ 
 _symmetry_equiv_pos_as_xyz 
 'x, y, z' 
 '-x, y+1/2, -z+1/2' 
 '-x, -y, -z' 
 'x, -y-1/2, z-1/2' 
 
_cell_length_a    15.3602 
_cell_length_b    18.8793 
_cell_length_c    10.9924 
_cell_angle_alpha  90.000 
_cell_angle_beta  102.524 
_cell_angle_gamma  90.000 
 
_shelx_F_squared_multiplier     1.000 
 
loop_ 
 _refln_index_h 
 _refln_index_k 
 _refln_index_l 
 _refln_F_squared_calc 
 _refln_F_squared_meas 
 _refln_F_squared_sigma 
 _refln_observed_status 
   2   0   0    63069.50   103828.63  11742.81 o 
   3   0   0     8767.03    11012.52    884.63 o 
   4   0   0    40960.71    56888.95   4546.48 o 
   5   0   0     8452.68    11941.49    959.83 o 
   6   0   0    10071.52    13840.62   1113.02 o 
   7   0   0    37770.63    59140.61   4854.59 o 
   8   0   0     1867.92     2007.92    173.07 o 
   9   0   0     8853.18    10113.44    819.07 o 
  10   0   0        6.97       -2.17     24.14 o 
  11   0   0    10296.01     8493.58    980.12 o 
  12   0   0       14.09       76.18     60.15 o 
  13   0   0     1293.52     1317.41    196.65 o 
  14   0   0     1346.77     1661.30    236.15 o 
  15   0   0      570.78      701.34    155.83 o 
  16   0   0      990.64     1103.90    182.28 o 
  17   0   0        2.64      -69.41     83.12 o 
  18   0   0      604.99      810.57    167.24 o 
  19   0   0       18.06       86.59     93.70 o 
   1   1   0      357.18      370.48     31.01 o 
   2   1   0       13.71       -5.62      8.60 o 
   3   1   0    29373.27    39374.77   2229.91 o 
   4   1   0       17.37       17.82     12.41 o 
   5   1   0     1292.96     1623.61     97.49 o 
   6   1   0      239.59      354.91     29.63 o 
   7   1   0        6.76        3.69     15.79 o 
   8   1   0      173.15      254.24     27.02 o 
   9   1   0      172.11      263.46     29.01 o 
  10   1   0       55.79      131.66     24.77 o 
  11   1   0       10.62       29.86     28.75 o 
  12   1   0        0.62       -5.25     42.01 o 
  13   1   0       92.05       95.24     50.76 o 
  14   1   0      123.34      127.08     54.90 o 
  15   1   0       17.66      -26.89     55.12 o 
  16   1   0        0.93      216.89     69.75 o 
  17   1   0       30.03       32.28     65.34 o 
  18   1   0       17.58       -0.11     61.69 o 
  19   1   0        2.35      -26.70     63.77 o 
   0   2   0   127975.94   163445.19  13091.49 o 
   1   2   0      308.01      266.23     24.21 o 
   2   2   0    42830.53    50357.02   3286.24 o 
   3   2   0     2633.04     3442.64    230.25 o 
   4   2   0    16365.25    20092.10   1316.04 o 
   5   2   0    17131.01    21044.83   1379.43 o 
   6   2   0     9470.44    12076.04    795.27 o 
   7   2   0    24099.44    31498.73   2064.47 o 
   8   2   0      720.02      859.91     72.18 o 
   9   2   0    13769.72    17145.13   1127.36 o 
  10   2   0      165.71      240.27     36.33 o 
  11   2   0     6155.13     7265.81    596.86 o 
  12   2   0      110.15      290.24    103.61 o 
  13   2   0     1209.72     1385.11    141.14 o 
  14   2   0      911.85     1046.19    117.08 o 
  15   2   0      566.92      490.94     83.18 o 
  16   2   0      955.31     1114.13    188.64 o 
  17   2   0        3.82       41.28     64.71 o 
  18   2   0      456.49      676.82    111.24 o 
  19   2   0       24.82       60.06     70.34 o 
   1   3   0      208.73      169.07     15.12 o 
   2   3   0     6212.71     7060.52    402.33 o 
   3   3   0     3267.95     3971.75    262.66 o 
   4   3   0      363.44      535.94     43.69 o 
   5   3   0     1864.51     2244.13    154.24 o 
   6   3   0     6117.87     8043.51    532.48 o 
   7   3   0     1094.76     1235.08     93.18 o 
   8   3   0     3291.89     3769.88    256.98 o 
   9   3   0      624.88      887.58     93.76 o 
  10   3   0     1549.60     2046.83    147.59 o 
  11   3   0       10.56       38.95     28.94 o 
  12   3   0      364.69      542.27     60.41 o 
  13   3   0      311.08      333.51     68.24 o 
  14   3   0      353.21      491.68     84.25 o 
  15   3   0       96.17      134.03     66.18 o 
  16   3   0        1.32       53.42     55.23 o 
  17   3   0       84.73       42.52     66.26 o 
  18   3   0       18.62       19.35     67.82 o 
  19   3   0       33.56       19.31    126.34 o 
   0   4   0    25380.07    29811.64   2177.77 o 
   1   4   0     7559.27     9631.38    470.23 o 
   2   4   0    58399.43    75488.66   4272.91 o 
   3   4   0      868.28     1051.50     64.48 o 
   4   4   0    12956.42    14045.03    920.28 o 
   5   4   0     5765.59     6765.36    448.04 o 
   6   4   0    11019.15    13666.48    899.36 o 
   7   4   0    10992.32    13802.02    909.51 o 
   8   4   0      479.09      628.43     58.01 o 
   9   4   0    10365.57    12133.72    803.44 o 
  10   4   0        2.40       19.44     26.52 o 
  11   4   0     2359.03     2848.43    200.84 o 
  12   4   0      849.97     1153.26     99.70 o 
  13   4   0      957.16     1311.18    143.11 o 
  14   4   0      862.19     1320.18    195.17 o 
  15   4   0      406.02      578.17    149.72 o 
  16   4   0     1068.77     1150.57    137.77 o 
  17   4   0        3.28      -37.73     55.52 o 
  18   4   0      374.99      322.42     87.00 o 
  19   4   0       23.84      112.76    177.15 o 
   1   5   0    23058.89    27187.85   1324.42 o 
   2   5   0     4779.43     5587.02    319.81 o 
   3   5   0     8163.29     9241.17    525.81 o 
   4   5   0     5929.27     6630.53    378.59 o 
   5   5   0     4008.23     4309.52    247.88 o 
   6   5   0     8425.96    10217.09    674.77 o 
   7   5   0      437.07      581.94     54.61 o 
   8   5   0     3631.65     4156.00    281.89 o 
   9   5   0      700.38      905.84     78.35 o 
  10   5   0     2267.38     2797.56    199.43 o 
  11   5   0       55.87       40.96     30.51 o 
  12   5   0     1270.74     1425.24    117.96 o 
  13   5   0      249.18      351.12     74.73 o 
  14   5   0      184.37      351.94     76.22 o 
  15   5   0      219.75      317.54     98.90 o 
  16   5   0       42.09       75.09     67.65 o 
  17   5   0      117.43      203.49     76.70 o 
  18   5   0        0.14       22.70     62.08 o 
  19   5   0      125.86      270.94    197.23 o 
   0   6   0     8715.28     9811.00    604.99 o 
   1   6   0     3089.16     3521.25    174.56 o 
   2   6   0     6866.37     7884.20    450.46 o 
   3   6   0    12609.16    15569.71   1023.07 o 
   4   6   0    15634.47    18394.71   1045.54 o 
   5   6   0     7821.45     8808.40    503.69 o 
   6   6   0     1901.24     2088.31    145.72 o 
   7   6   0     6223.52     6670.34    444.64 o 
   8   6   0       16.78      -16.01     23.91 o 
   9   6   0     3233.27     3460.47    238.84 o 
  10   6   0      880.08     1136.07     95.64 o 
  11   6   0     2241.31     2809.01    286.60 o 
  12   6   0      967.79     1316.49    110.68 o 
  13   6   0      499.44      575.26     70.35 o 
  14   6   0      772.63     1129.02    133.40 o 
  15   6   0      214.37      185.93     73.54 o 
  16   6   0      779.09      949.07    135.10 o 
  17   6   0        5.20       -7.33     72.66 o 
  18   6   0      325.30      323.53     87.75 o 
  19   6   0       27.63      102.56     70.23 o 
   1   7   0    17011.45    19346.99   1046.66 o 
   2   7   0      625.68      870.97     57.31 o 
   3   7   0     5067.19     5503.85    316.93 o 
   4   7   0     8389.71     9462.00    540.79 o 
   5   7   0       33.41      149.89     21.01 o 
   6   7   0     2682.11     2530.92    148.88 o 
   7   7   0     1304.00     1351.84    101.04 o 
   8   7   0     4403.15     5330.07    359.78 o 
   9   7   0      664.77      998.23     87.61 o 
  10   7   0     2540.16     2585.95    185.64 o 
  11   7   0       89.59       59.10     34.57 o 
  12   7   0     1187.56     1457.02    129.52 o 
  13   7   0      447.93      602.14     70.42 o 
  14   7   0      395.61      499.81     85.07 o 
  15   7   0      376.47      485.39    119.81 o 
  16   7   0      102.13       82.17    119.31 o 
  17   7   0      290.54      377.22     93.65 o 
  18   7   0        0.75      115.90     76.58 o 
  19   7   0      204.95      234.05    116.17 o 
   0   8   0     1291.39     1608.27    106.72 o 
   1   8   0      612.07      863.25     44.44 o 
   2   8   0     5307.35     6131.85    352.38 o 
   3   8   0     7872.40     9290.99    531.56 o 
   4   8   0       95.68      133.34     20.79 o 
   5   8   0     6038.83     7227.35    415.40 o 
   6   8   0     1227.09     1264.31     81.02 o 
   7   8   0       23.30       27.86     21.80 o 
   8   8   0      105.32      111.32     32.09 o 
   9   8   0     2319.71     2769.58    198.22 o 
  10   8   0      777.82     1065.85     94.06 o 
  11   8   0      985.62     1173.12    104.12 o 
  12   8   0      504.63      709.79    124.26 o 
  13   8   0      418.19      629.49     94.37 o 
  14   8   0      423.64      651.48    118.24 o 
  15   8   0      129.45      209.66     72.84 o 
  16   8   0      356.75      495.41     94.50 o 
  17   8   0       14.92      101.50    103.04 o 
  18   8   0      125.95       97.66     76.10 o 
   1   9   0    11125.10    12958.39    567.23 o 
   2   9   0      227.51      361.92     37.93 o 
   3   9   0    18470.86    20843.34   1185.84 o 
   4   9   0     6994.36     7365.80    423.98 o 
   5   9   0      676.47      704.54     70.91 o 
   6   9   0    11072.57    12114.42    690.90 o 
   7   9   0     2516.07     2515.05    151.72 o 
   8   9   0     5829.92     6622.96    444.35 o 
   9   9   0      114.22      157.59     37.67 o 
  10   9   0     2883.16     3163.75    224.13 o 
  11   9   0      264.51      337.36     53.96 o 
  12   9   0     1705.86     1961.75    152.23 o 
  13   9   0     1399.77     1637.13    136.46 o 
  14   9   0      718.51      871.42     94.11 o 
  15   9   0      494.64      589.31    125.35 o 
  16   9   0       90.42      149.91     81.47 o 
  17   9   0      555.24      638.25    158.73 o 
  18   9   0        4.24      234.63    145.67 o 
   0  10   0     3264.78     4171.91    232.11 o 
   1  10   0      819.04      961.77     50.46 o 
   2  10   0       14.10       21.90     16.21 o 
   3  10   0     1541.98     1820.53    129.07 o 
   4  10   0       23.82       23.43     20.99 o 
   5  10   0     2509.30     2576.53    155.37 o 
   6  10   0      214.27      222.84     28.39 o 
   7  10   0       32.24       32.17     21.75 o 
   8  10   0       99.39      161.62     36.91 o 
   9  10   0      146.64      170.93     40.58 o 
  10  10   0      419.12      637.96     72.93 o 
  11  10   0       48.30       91.20     44.76 o 
  12  10   0      272.13      450.25     65.95 o 
  13  10   0      151.38      324.36     59.44 o 
  14  10   0      168.41      384.59     68.97 o 
  15  10   0        8.82       64.89    105.27 o 
  16  10   0       59.43       68.90     75.79 o 
  17  10   0        4.24       55.63     71.01 o 
  18  10   0       31.92      171.10    221.94 o 
   1  11   0     2536.30     2497.59    115.20 o 
   2  11   0     1560.56     1710.46     92.02 o 
   3  11   0     4981.61     5367.36    297.39 o 
   4  11   0     5212.94     5210.09    427.73 o 
   5  11   0     2900.86     2792.39    168.04 o 
   6  11   0     5805.61     5557.25    323.78 o 
   7  11   0      908.51      913.56     79.76 o 
   8  11   0     5861.37     6400.74    431.81 o 
   9  11   0      138.48      203.24     44.04 o 
  10  11   0     1733.13     2088.82    157.48 o 
  11  11   0      470.39      647.19     74.81 o 
  12  11   0     2056.88     2305.80    178.07 o 
  13  11   0      986.74     1246.99    117.06 o 
  14  11   0      415.97      743.77    250.20 o 
  15  11   0      678.20      764.38    132.53 o 
  16  11   0       50.16      137.91    162.69 o 
  17  11   0      480.49      667.71    222.27 o 
  18  11   0        4.29      638.05    188.39 o 
   0  12   0     1168.04     1249.92     88.99 o 
   1  12   0      185.16      287.07     28.90 o 
   2  12   0     1002.49     1138.18     67.48 o 
   3  12   0      426.63      618.74     44.99 o 
   4  12   0      210.53      280.16     32.82 o 
   5  12   0        3.04      -13.78     26.46 o 
   6  12   0        0.14      -22.70     22.70 o 
   7  12   0       96.78       70.84     42.21 o 
   8  12   0        0.49       69.14     34.45 o 
   9  12   0      435.89      586.78     67.07 o 
  10  12   0      393.92      505.02     68.61 o 
  11  12   0       36.06       77.42     45.35 o 
  12  12   0       90.27       84.70     49.65 o 
  13  12   0        0.36       28.54     89.24 o 
  14  12   0       38.07      113.82    104.28 o 
  15  12   0        0.45       34.70     55.62 o 
  16  12   0        0.68       68.91     92.71 o 
  17  12   0        0.06      134.08     81.47 o 
   1  13   0     1723.58     2036.47    108.53 o 
   2  13   0      756.93      965.75     61.06 o 
   3  13   0     3997.16     4800.65    242.42 o 
   4  13   0     1162.83     1478.98     86.29 o 
   5  13   0     3143.34     3117.81    162.71 o 
   6  13   0     1200.05     1321.12    103.84 o 
   7  13   0      106.36      139.77     46.26 o 
   8  13   0     2544.26     2513.63    223.23 o 
   9  13   0        7.81      -12.98     43.64 o 
  10  13   0     1405.22     1487.02    154.20 o 
  11  13   0      346.22      522.38     92.96 o 
  12  13   0     1266.42     1367.42    155.69 o 
  13  13   0      683.52      775.45    119.05 o 
  14  13   0      219.37      242.76     60.04 o 
  15  13   0      667.02      929.58     88.16 o 
  16  13   0       29.05      -19.68     70.14 o 
  17  13   0      284.96      554.50    346.29 o 
   0  14   0     4194.38     4007.60    256.23 o 
   1  14   0       52.50       45.15     24.14 o 
   2  14   0      976.64     1138.44     70.30 o 
   3  14   0       62.30       43.76     24.20 o 
   4  14   0        7.57       16.95     23.11 o 
   5  14   0       38.01       66.74     32.64 o 
   6  14   0       94.25       79.90     31.98 o 
   7  14   0      413.13      416.94     48.07 o 
   8  14   0       16.52       27.55     35.57 o 
   9  14   0       93.75      153.51     40.74 o 
  10  14   0       33.38       22.66     37.36 o 
  11  14   0       72.90      132.76     45.42 o 
  12  14   0       19.00        8.90     53.08 o 
  13  14   0       24.12       64.65     43.15 o 
  14  14   0       48.87       81.05     54.46 o 
  15  14   0        7.36       85.73    131.00 o 
  16  14   0       31.78      182.88    167.90 o 
   1  15   0     2042.23     2165.46    118.01 o 
   2  15   0     1871.82     2104.65    115.32 o 
   3  15   0     1501.27     1665.25     95.13 o 
   4  15   0     1443.05     1536.63     89.67 o 
   5  15   0      550.08      531.56     45.68 o 
   6  15   0     2098.12     2088.51    129.72 o 
   7  15   0        8.45      -22.13     31.81 o 
   8  15   0     1252.37     1386.92     96.85 o 
   9  15   0      205.47      238.80     44.53 o 
  10  15   0     1551.42     1650.08    113.40 o 
  11  15   0       84.72       99.35     45.23 o 
  12  15   0      809.59      859.47     81.98 o 
  13  15   0      289.72      367.00     95.00 o 
  14  15   0      256.82      500.96    117.73 o 
  15  15   0      274.19      293.73     66.41 o 
  16  15   0        5.47      170.57     77.97 o 
   0  16   0      776.21      782.02     94.10 o 
   1  16   0      134.91      144.08     29.32 o 
   2  16   0      132.35      186.93     32.16 o 
   3  16   0      203.26      233.68     34.19 o 
   4  16   0        6.57       -6.62     26.09 o 
   5  16   0      777.98      880.91     89.29 o 
   6  16   0       96.79       68.11     37.02 o 
   7  16   0      571.46      491.55     54.29 o 
   8  16   0        0.80        5.50     37.95 o 
   9  16   0      156.24      212.42     61.35 o 
  10  16   0      114.90      227.74     49.85 o 
  11  16   0       68.41      139.36     46.01 o 
  12  16   0      122.07      289.54    105.59 o 
  13  16   0      121.54      279.58     59.34 o 
  14  16   0       88.76       63.20     55.43 o 
  15  16   0       21.72       12.64     60.82 o 
   1  17   0     1162.60     1366.73     98.80 o 
   2  17   0      315.73      353.71     41.04 o 
   3  17   0      778.96      800.44     60.39 o 
   4  17   0      438.66      473.70     46.33 o 
   5  17   0      617.32      758.36     92.02 o 
   6  17   0      716.69      744.75     68.64 o 
   7  17   0       39.45       48.64     46.66 o 
   8  17   0      537.11      501.66     55.58 o 
   9  17   0       17.77       77.92     56.58 o 
  10  17   0      644.09      735.88     90.16 o 
  11  17   0      145.13      184.38     54.46 o 
  12  17   0      514.41      421.34     60.76 o 
  13  17   0      110.89      104.62     49.09 o 
  14  17   0      112.80      131.33     57.60 o 
   0  18   0      113.27      184.97     55.54 o 
   1  18   0      198.10      213.88     43.12 o 
   2  18   0      294.42      435.14     45.58 o 
   3  18   0      369.38      421.30     48.19 o 
   4  18   0      442.91      502.86     48.65 o 
   5  18   0      479.18      381.53    112.70 o 
   6  18   0      303.49      329.84     50.60 o 
   7  18   0      383.29      414.90     53.57 o 
   8  18   0        0.01        3.46     35.40 o 
   9  18   0      528.51      563.08     62.95 o 
  10  18   0      114.58      164.04     44.96 o 
  11  18   0       76.75      126.33     60.61 o 
  12  18   0      254.83      104.55     46.26 o 
  13  18   0      183.05      235.91     60.49 o 
  14  18   0      166.89      248.00     65.70 o 
   1  19   0      202.70      257.16     45.19 o 
   2  19   0       74.34      114.21     40.52 o 
   3  19   0      553.45      495.17     49.37 o 
   4  19   0       93.85       84.61     37.13 o 
   5  19   0      210.88      122.66     52.36 o 
   6  19   0      162.15      106.88     41.73 o 
   7  19   0        9.20       40.98     42.50 o 
   8  19   0      345.83      391.31     59.34 o 
   9  19   0        0.77       26.61     40.93 o 
  10  19   0      242.31      248.17     49.32 o 
  11  19   0       36.64       96.30     47.25 o 
  12  19   0      170.00      179.31     51.42 o 
  13  19   0       23.66      128.06     56.53 o 
   0  20   0      547.66      562.17     87.04 o 
   1  20   0      119.57      113.07     43.11 o 
   2  20   0      439.16      541.64     91.24 o 
   3  20   0      571.19      572.41     82.93 o 
   4  20   0      593.52      647.25     64.60 o 
   5  20   0      371.55      306.40     50.42 o 
   6  20   0      216.83      226.57     48.46 o 
   7  20   0      436.87      352.57     54.39 o 
   8  20   0        0.38       33.74     48.83 o 
   9  20   0      465.81      454.37     81.22 o 
  10  20   0      177.39      172.04     47.36 o 
  11  20   0      284.41      338.86     55.97 o 
  12  20   0      159.78      181.30     52.73 o 
   1  21   0       46.18      104.93     44.78 o 
   2  21   0       18.84       -0.12     61.01 o 
   3  21   0       81.81       67.11     45.74 o 
   4  21   0        4.92       11.23     64.84 o 
   5  21   0        3.96      -45.16     45.16 o 
   6  21   0       16.14       40.13     41.62 o 
   7  21   0        0.77        6.72     41.92 o 
   8  21   0      109.19       41.50     38.95 o 
   9  21   0        1.07      -34.16     40.82 o 
  10  21   0       84.15      150.88     53.45 o 
  11  21   0        0.40       10.28     46.67 o 
   0  22   0      301.18      385.62     82.51 o 
   1  22   0       36.22       63.98     45.76 o 
   2  22   0      288.68      286.67     74.37 o 
   3  22   0      307.50      388.65     68.61 o 
   4  22   0      225.53      196.56     75.79 o 
   5  22   0      283.34      181.74     60.86 o 
   6  22   0      106.44       70.72     56.56 o 
   7  22   0      145.33      149.75     49.57 o 
   8  22   0        2.93       21.22     45.01 o 
   9  22   0      249.86      185.10     44.70 o 
   1  23   0       35.93       42.50     50.43 o 
   2  23   0        2.87      -25.74     58.61 o 
   3  23   0        0.95       14.36     55.51 o 
   4  23   0        9.17      225.35    126.75 o 
   5  23   0        0.08      -19.43     58.76 o 
   6  23   0        0.01      -33.65     55.40 o 
   7  23   0        0.83        2.12     54.20 o 
   8  23   0       24.36       35.20     91.42 o 
   0  24   0      261.81      210.88    231.69 o 
   1  24   0       37.45       79.11     52.58 o 
   2  24   0      263.09      304.23     67.86 o 
   3  24   0      223.50      270.59     69.53 o 
   4  24   0      198.34      220.24     82.89 o 
   5  24   0      205.66      172.36     74.74 o 
   6  24   0       94.70      165.33     94.98 o 
   1  25   0        0.83       34.02     90.95 o 
   2  25   0        2.80      204.78     69.45 o 
   3  25   0       14.18      125.26    141.29 o 
 -20   1   1      122.71      214.85     85.29 o 
 -19   1   1      516.60      570.54     97.67 o 
 -18   1   1      256.52      333.82     82.38 o 
 -17   1   1     1694.48     1642.16    226.15 o 
 -16   1   1        3.37      108.62     58.86 o 
 -15   1   1     2755.84     2368.73    215.06 o 
 -14   1   1      231.81      191.37     61.35 o 
 -13   1   1     3029.48     2938.91    286.55 o 
 -12   1   1     4124.37     3889.06    268.14 o 
 -11   1   1     4995.00     5147.10    400.51 o 
 -10   1   1     8732.01     8665.56    496.37 o 
  -9   1   1     4650.54     4384.74    255.43 o 
  -8   1   1    22202.44    23678.37   1344.07 o 
  -7   1   1        1.26      -19.08     19.08 o 
  -6   1   1    29276.45    32789.02   1859.48 o 
  -5   1   1     9357.10     9878.96    562.81 o 
  -4   1   1    47410.53    54755.27   3102.22 o 
  -3   1   1    15282.49    16712.69    945.93 o 
  -1   1   1    11244.59    11832.29    685.23 o 
   0   1   1       11.57        7.61      5.31 o 
   1   1   1    27370.64    22267.74   1822.73 o 
   2   1   1     3964.77     4132.31    256.03 o 
   3   1   1    34279.57    41665.46   3333.22 o 
   4   1   1      879.99     1179.89     85.03 o 
   5   1   1    11653.44    13103.48    860.98 o 
   6   1   1      855.58      884.29     67.63 o 
   7   1   1     2418.50     2671.77    183.28 o 
   8   1   1     7316.79     8265.67    547.93 o 
   9   1   1      151.11      140.89     41.94 o 
  10   1   1     7353.17     7308.10    488.07 o 
  11   1   1       57.91       33.82     48.67 o 
  12   1   1     1992.54     1927.46    176.33 o 
  13   1   1       28.53       39.72     43.29 o 
  14   1   1     1236.59     1153.48    127.93 o 
  15   1   1     1186.00     1285.41    141.64 o 
  16   1   1      341.57      541.98    156.33 o 
  17   1   1      925.10      961.59    123.53 o 
  18   1   1        3.42       37.72     61.39 o 
  19   1   1      384.39      499.28     93.78 o 
 -20   2   1       14.08      117.25     77.84 o 
 -19   2   1        9.00      124.96     74.89 o 
 -18   2   1       65.50       18.75     68.56 o 
 -17   2   1       41.73       61.32     62.18 o 
 -16   2   1      144.41      154.72     70.73 o 
 -15   2   1      112.06       99.23     60.80 o 
 -14   2   1      553.55      710.71     96.88 o 
 -13   2   1      159.01      218.67     65.93 o 
 -12   2   1      444.73      493.02     80.53 o 
 -11   2   1      317.54      336.02     43.89 o 
 -10   2   1      778.12     1027.23     70.80 o 
  -9   2   1      655.71      714.39     52.53 o 
  -8   2   1      382.04      540.85     43.48 o 
  -7   2   1     1833.45     2064.50    124.39 o 
  -6   2   1        0.83      -14.67     14.67 o 
  -5   2   1    17870.28    20856.89   1184.39 o 
  -4   2   1      496.88      555.90     38.66 o 
  -3   2   1    40834.83    44057.43   2495.28 o 
  -2   2   1     3452.93     3357.76    173.61 o 
  -1   2   1     3342.98     3325.65    157.33 o 
   0   2   1     7585.51     7342.67    375.80 o 
   1   2   1     4177.39     4030.18    325.84 o 
   2   2   1    16569.16    18622.79   1143.22 o 
   3   2   1      528.47      725.62     70.26 o 
   4   2   1     5450.93     6292.56    416.08 o 
   5   2   1      196.67      181.75     24.98 o 
   6   2   1     1383.44     1651.06    116.98 o 
   7   2   1     1655.67     1646.95    118.16 o 
   8   2   1       30.47        5.05     33.75 o 
   9   2   1       69.16      122.07     31.95 o 
  10   2   1       45.55       38.51     28.08 o 
  11   2   1      113.56      150.49     54.37 o 
  12   2   1      319.31      377.64     69.06 o 
  13   2   1      120.77      103.42     65.61 o 
  14   2   1       49.23       36.03     52.87 o 
  15   2   1       84.01       87.78     65.52 o 
  16   2   1       30.29       -7.11     62.84 o 
  17   2   1        3.92       92.99     74.91 o 
  18   2   1       37.41       64.51     66.63 o 
  19   2   1        2.55      118.72     71.93 o 
 -20   3   1      130.39      377.01    204.58 o 
 -19   3   1      338.15      363.55     92.57 o 
 -18   3   1      187.53      194.39     77.87 o 
 -17   3   1      922.24     1014.22    126.93 o 
 -16   3   1        2.98        4.30     53.93 o 
 -15   3   1     2583.11     2267.31    211.84 o 
 -14   3   1       75.58       53.68     60.89 o 
 -13   3   1     2375.76     2349.59    170.80 o 
 -12   3   1     2268.27     2200.28    159.32 o 
 -11   3   1     2547.39     2513.30    178.08 o 
 -10   3   1     6294.84     6072.80    349.96 o 
  -9   3   1     2716.79     2734.36    163.60 o 
  -8   3   1    11266.76    11322.22    646.76 o 
  -7   3   1       28.67       35.82     17.63 o 
  -6   3   1    24181.51    27580.84   1564.60 o 
  -5   3   1     4579.40     4727.64    272.32 o 
  -4   3   1    20921.01    20094.03   1138.06 o 
  -3   3   1     8148.61     8241.02    541.35 o 
  -2   3   1    20244.37    19880.88   1016.80 o 
  -1   3   1    11856.41    11903.32    609.51 o 
   0   3   1     6879.87     7178.51    368.45 o 
   1   3   1    20398.22    22933.12   1171.89 o 
   2   3   1    10288.92    10663.24    576.34 o 
   3   3   1    23697.48    22392.83   1371.71 o 
   4   3   1     1219.93     1085.11     78.34 o 
   5   3   1    18425.94    20528.16   1345.18 o 
   6   3   1     5583.35     6414.92    425.97 o 
   7   3   1     3742.51     3913.65    265.41 o 
   8   3   1     6386.13     7154.77    476.69 o 
   9   3   1      194.60      303.86     74.77 o 
  10   3   1     7126.19     6991.87    466.70 o 
  11   3   1       91.84      126.54     35.28 o 
  12   3   1     1235.36     1551.44    158.00 o 
  13   3   1      437.52      585.24     91.73 o 
  14   3   1     1250.23     1234.02    137.40 o 
  15   3   1      603.17      589.88    117.25 o 
  16   3   1      280.75      442.29     86.75 o 
  17   3   1      526.87      655.31    108.45 o 
  18   3   1       13.70        5.99     70.98 o 
  19   3   1      312.62      426.48     89.83 o 
 -19   4   1       21.59      -18.43     91.22 o 
 -18   4   1      174.69      122.68     75.20 o 
 -17   4   1       17.51       66.29     75.60 o 
 -16   4   1      320.69      518.22    129.48 o 
 -15   4   1      152.30      210.11    131.96 o 
 -14   4   1      697.96      990.87    117.49 o 
 -13   4   1     1549.24     1509.61    124.68 o 
 -12   4   1     1764.36     1621.27    125.40 o 
 -11   4   1     1073.50     1262.16    103.79 o 
 -10   4   1     1086.11     1357.76    130.84 o 
  -9   4   1     6110.19     6583.33    379.05 o 
  -8   4   1      900.60     1008.36     81.43 o 
  -7   4   1     1726.48     1934.21    118.21 o 
  -6   4   1      827.07      922.18     61.56 o 
  -5   4   1    32805.58    33974.91   1924.85 o 
  -4   4   1     4109.52     4093.17    234.90 o 
  -3   4   1    19602.18    20033.82   1136.57 o 
  -2   4   1    11224.46    11491.91    653.04 o 
  -1   4   1      446.70      573.60     38.58 o 
   0   4   1     8501.93    10485.81    538.14 o 
   1   4   1     6511.60     6796.19    333.96 o 
   2   4   1    33595.13    34376.29   1684.99 o 
   3   4   1     1151.02     1012.14     67.77 o 
   4   4   1     8386.77     7898.33    520.04 o 
   5   4   1      134.58      114.93     32.66 o 
   6   4   1     3928.09     4560.53    305.75 o 
   7   4   1      929.99     1222.83     92.73 o 
   8   4   1      417.05      621.20     58.71 o 
   9   4   1      439.55      668.00     62.35 o 
  10   4   1        8.85       30.67     26.22 o 
  11   4   1      567.78      692.32     69.79 o 
  12   4   1      185.66      185.04     59.83 o 
  13   4   1      417.17      462.73     80.68 o 
  14   4   1        1.65      107.05    139.47 o 
  15   4   1       31.74       10.49     73.37 o 
  16   4   1      124.75       85.14     63.96 o 
  17   4   1       16.49      -13.71     74.61 o 
  18   4   1       76.33      242.97    124.52 o 
  19   4   1       16.39      188.96     99.65 o 
 -19   5   1      167.23       50.18     73.35 o 
 -18   5   1       71.45       76.48     68.75 o 
 -17   5   1      748.15      982.24    263.83 o 
 -16   5   1       24.40      113.89     64.99 o 
 -15   5   1     1702.89     2004.04    198.36 o 
 -14   5   1      144.93      152.17     83.04 o 
 -13   5   1     1538.74     1862.80    146.68 o 
 -12   5   1      642.37      877.07     83.37 o 
 -11   5   1     1899.07     1892.45    142.56 o 
 -10   5   1     3236.20     3427.93    239.11 o 
  -9   5   1      853.94     1044.35     98.96 o 
  -8   5   1     1968.65     1820.11    112.74 o 
  -7   5   1      724.27     1021.53    100.47 o 
  -6   5   1    17263.69    17977.45   1022.49 o 
  -5   5   1      414.87      479.86     36.64 o 
  -4   5   1     6215.05     5972.14    342.30 o 
  -3   5   1      418.14      524.44     37.14 o 
  -2   5   1     5908.10     5717.77    327.39 o 
  -1   5   1    31680.59    33605.02   1903.16 o 
   0   5   1       27.29       42.84     12.78 o 
   1   5   1    24085.20    26881.98   1212.81 o 
   2   5   1      168.97      217.34     21.02 o 
   3   5   1      790.42      731.34     42.56 o 
   4   5   1     8778.95     8122.58    654.90 o 
   5   5   1     8146.85     8351.92    551.56 o 
   6   5   1     2323.15     2374.65    163.97 o 
   7   5   1     1092.78     1155.99     89.85 o 
   8   5   1     3347.17     3060.56    211.36 o 
   9   5   1      211.67      210.42     35.78 o 
  10   5   1     2585.74     2697.63    191.20 o 
  11   5   1        1.28       52.54     31.51 o 
  12   5   1     1244.05     1497.89    154.26 o 
  13   5   1      188.33      194.11     98.57 o 
  14   5   1      815.01      835.17    110.65 o 
  15   5   1      354.47      529.59     97.95 o 
  16   5   1      303.93      380.63     88.79 o 
  17   5   1      266.82      297.02    107.42 o 
  18   5   1       41.71      183.43     71.53 o 
  19   5   1      235.57      204.18     75.88 o 
 -19   6   1       42.47       82.31     85.19 o 
 -18   6   1      246.41      219.16     99.24 o 
 -17   6   1        1.90       -9.42     66.52 o 
 -16   6   1      409.45      527.25    172.86 o 
 -15   6   1       26.13       49.26     59.55 o 
 -14   6   1     1313.63     1700.13    141.38 o 
 -13   6   1     1177.22     1350.30    149.38 o 
 -12   6   1     2394.49     2369.79    174.64 o 
 -11   6   1     1118.88     1397.03    172.01 o 
 -10   6   1     3042.85     2889.06    205.06 o 
  -9   6   1     5503.88     5377.37    312.39 o 
  -8   6   1      567.22      642.66     60.18 o 
  -7   6   1     8476.00     8354.95    479.44 o 
  -6   6   1      113.08      126.69     20.79 o 
  -5   6   1    13281.27    12833.39    730.83 o 
  -4   6   1     4283.67     4411.46    254.96 o 
  -3   6   1    35339.66    35501.25   2011.96 o 
  -2   6   1     1318.07     1152.91     71.42 o 
  -1   6   1     6313.45     6561.47    375.47 o 
   0   6   1        9.96       26.13     23.97 o 
   1   6   1     3781.93     4072.13    201.88 o 
   2   6   1    22465.90    24838.26   1083.98 o 
   3   6   1     6553.69     6743.32    331.34 o 
   4   6   1    15850.87    14288.48   1148.31 o 
   5   6   1     3330.80     3403.55    230.19 o 
   6   6   1     2288.25     2053.90    143.02 o 
   7   6   1       34.86       50.31     38.51 o 
   8   6   1      458.96      592.31     57.74 o 
   9   6   1      598.60      684.91     64.86 o 
  10   6   1       14.61       11.46     27.89 o 
  11   6   1     1563.52     1561.19    123.44 o 
  12   6   1       55.82       69.62     54.64 o 
  13   6   1     1043.60     1096.25    128.15 o 
  14   6   1      139.48      201.60     68.34 o 
  15   6   1       40.38       -6.86     62.03 o 
  16   6   1      225.23      300.58    105.02 o 
  17   6   1       44.39       25.83    134.27 o 
  18   6   1      208.86      324.86     79.09 o 
  19   6   1       10.90      208.72     90.06 o 
 -19   7   1       67.03      342.30    137.24 o 
 -18   7   1       44.99       78.49     75.88 o 
 -17   7   1      393.59      527.36    159.47 o 
 -16   7   1       36.37        6.32     54.85 o 
 -15   7   1      648.09      644.43    237.80 o 
 -14   7   1      183.95      192.35     57.53 o 
 -13   7   1      616.91      799.00     83.06 o 
 -12   7   1      254.46      393.23     83.34 o 
 -11   7   1      776.23      819.26     83.18 o 
 -10   7   1     2315.87     2292.18    166.82 o 
  -9   7   1      492.44      557.55     49.90 o 
  -8   7   1     2978.90     2695.19    161.37 o 
  -7   7   1      347.64      479.48     40.41 o 
  -6   7   1     5632.32     6066.45    403.79 o 
  -5   7   1     2541.02     2548.98    151.24 o 
  -4   7   1       13.80       -1.16     14.61 o 
  -3   7   1     5883.03     6534.16    374.98 o 
  -2   7   1     1384.50     1250.54     77.53 o 
  -1   7   1    24503.25    25816.12   1465.20 o 
   0   7   1      403.59      577.68     41.78 o 
   1   7   1    18242.00    19902.65    972.46 o 
   2   7   1      106.40      173.10     16.49 o 
   3   7   1     3653.17     3452.78    173.39 o 
   4   7   1     3376.28     3371.72    168.79 o 
   5   7   1     3186.66     2689.27    224.88 o 
   6   7   1     5890.97     5404.58    361.66 o 
   7   7   1     1906.57     1896.94    137.47 o 
   8   7   1     4532.90     4156.74    283.00 o 
   9   7   1      478.55      545.94     58.16 o 
  10   7   1     2286.35     2223.93    162.32 o 
  11   7   1       30.27       41.57     34.10 o 
  12   7   1     1798.75     1830.88    179.95 o 
  13   7   1        9.50       85.07     80.73 o 
  14   7   1      585.65      638.07    101.63 o 
  15   7   1      204.57      152.46     70.09 o 
  16   7   1      293.66      363.53    100.97 o 
  17   7   1      124.32      108.86     78.55 o 
  18   7   1       38.54      192.00     72.10 o 
 -19   8   1       43.40      211.62    130.22 o 
 -18   8   1      341.73      245.14     79.16 o 
 -17   8   1       13.77      109.46     67.77 o 
 -16   8   1      546.92      615.79    177.81 o 
 -15   8   1       40.15        7.09    129.39 o 
 -14   8   1     1911.80     2064.22    236.58 o 
 -13   8   1      633.59      683.41     76.71 o 
 -12   8   1     1976.75     1839.99    182.08 o 
 -11   8   1     2209.33     2139.77    158.91 o 
 -10   8   1     1776.86     1719.19    130.08 o 
  -9   8   1     4292.36     3988.57    273.69 o 
  -8   8   1      788.51      912.59     66.64 o 
  -7   8   1     7090.64     6937.41    400.26 o 
  -6   8   1       11.82       19.93     16.26 o 
  -5   8   1    12409.32    11549.18    659.92 o 
  -4   8   1     9439.38     9641.64    636.73 o 
  -3   8   1    27566.98    28438.15   1614.17 o 
  -2   8   1     3972.88     3890.13    226.40 o 
  -1   8   1     7199.80     7539.94    432.45 o 
   0   8   1     5310.44     4918.67    284.15 o 
   1   8   1      354.76      348.76     29.86 o 
   2   8   1    16069.96    17269.56    753.72 o 
   3   8   1     2159.17     2280.19    118.05 o 
   4   8   1    26318.36    26620.64   1296.87 o 
   5   8   1      224.99      269.77     27.29 o 
   6   8   1     2681.01     2057.34    176.85 o 
   7   8   1     2000.17     1753.23    154.72 o 
   8   8   1      762.17     1043.37    122.14 o 
   9   8   1     2354.39     2452.96    176.73 o 
  10   8   1      154.39      217.50     57.81 o 
  11   8   1     3023.50     3110.74    272.76 o 
  12   8   1       51.83       32.01     58.60 o 
  13   8   1     1424.41     1508.84    161.94 o 
  14   8   1      483.65      549.95     96.87 o 
  15   8   1      260.23      283.22     77.82 o 
  16   8   1      225.10      293.60     84.36 o 
  17   8   1       85.58      133.44     73.45 o 
  18   8   1      377.03      397.76     98.29 o 
 -18   9   1       53.39      196.87     80.35 o 
 -17   9   1       67.10      105.27     83.45 o 
 -16   9   1        0.03        5.93     64.75 o 
 -15   9   1      173.03      196.55     58.21 o 
 -14   9   1        2.75      -57.23     57.23 o 
 -13   9   1      161.66      219.35     53.08 o 
 -12   9   1       22.18       94.13     45.54 o 
 -11   9   1      252.27      297.86     52.95 o 
 -10   9   1      824.60     1053.92     95.45 o 
  -9   9   1      132.17      109.85     33.06 o 
  -8   9   1     1638.63     1554.36     98.93 o 
  -7   9   1      903.30      972.62     80.85 o 
  -6   9   1       78.94       92.78     21.56 o 
  -5   9   1      807.81     1014.44     69.04 o 
  -4   9   1      205.21      193.80     25.93 o 
  -3   9   1     7253.04     7396.88    425.03 o 
  -2   9   1       25.12        4.06     17.15 o 
  -1   9   1     5165.03     4986.94    288.80 o 
   0   9   1       92.57      143.64     22.90 o 
   1   9   1      842.40      885.67     45.73 o 
   2   9   1        5.00       -5.37     13.09 o 
   3   9   1     1890.79     1840.70    107.40 o 
   4   9   1      189.63      169.85     22.22 o 
   5   9   1      937.04      952.16     56.46 o 
   6   9   1     4050.72     3870.87    245.38 o 
   7   9   1      619.49      775.87     83.69 o 
   8   9   1     2216.27     1842.77    166.96 o 
   9   9   1      550.64      618.24    187.56 o 
  10   9   1     1649.94     1863.06    177.33 o 
  11   9   1       98.12      148.86     59.21 o 
  12   9   1      593.43      760.86     79.49 o 
  13   9   1       15.75       73.63     45.10 o 
  14   9   1      358.33      455.18     90.17 o 
  15   9   1       10.13      141.26     78.77 o 
  16   9   1      175.18      230.36     86.10 o 
  17   9   1       45.68       15.97     75.81 o 
  18   9   1       14.79      159.32     74.69 o 
 -18  10   1      387.37      451.09    186.32 o 
 -17  10   1       17.36      110.41     75.98 o 
 -16  10   1      759.79      975.20    181.78 o 
 -15  10   1       10.64      -14.81     61.53 o 
 -14  10   1     1419.86     1704.25    146.77 o 
 -13  10   1      568.42      878.16    143.18 o 
 -12  10   1     2025.51     2072.57    158.15 o 
 -11  10   1     1885.87     2017.17    154.89 o 
 -10  10   1     1332.41     1512.46    131.16 o 
  -9  10   1     3702.76     3551.07    246.41 o 
  -8  10   1      507.61      559.93     48.50 o 
  -7  10   1     5312.51     4918.83    287.62 o 
  -6  10   1      282.84      325.98     35.24 o 
  -5  10   1    13681.55    12425.44    710.94 o 
  -4  10   1      642.73      770.97     56.77 o 
  -3  10   1     7378.45     7779.06    447.53 o 
  -2  10   1     5066.10     5026.85    292.17 o 
  -1  10   1     5852.77     5492.42    318.20 o 
   0  10   1     7260.57     6955.23    462.93 o 
   1  10   1       41.21        3.00     13.21 o 
   2  10   1    12687.91    13249.96    579.52 o 
   3  10   1      316.19      378.75     31.30 o 
   4  10   1     6396.45     6807.06    338.10 o 
   5  10   1     1807.64     1584.67     86.14 o 
   6  10   1     3638.59     3296.81    188.68 o 
   7  10   1     1962.51     1732.31    105.54 o 
   8  10   1      937.70      864.51     73.18 o 
   9  10   1     3439.70     3456.63    233.86 o 
  10  10   1      233.95      172.58     41.53 o 
  11  10   1     2696.13     2585.54    178.39 o 
  12  10   1       45.28      104.41     52.63 o 
  13  10   1     1756.84     2013.43    134.37 o 
  14  10   1      380.16      568.59     79.13 o 
  15  10   1      355.57      234.32     87.47 o 
  16  10   1      303.68      360.54    121.38 o 
  17  10   1      146.94      208.96    126.01 o 
 -18  11   1        2.01      333.75    224.83 o 
 -17  11   1        7.78       76.46    106.51 o 
 -16  11   1        0.62       51.72     70.01 o 
 -15  11   1        6.51       66.06     55.60 o 
 -14  11   1        8.76       24.59     47.55 o 
 -13  11   1       15.89       45.70     47.17 o 
 -12  11   1       47.91       76.00     47.55 o 
 -11  11   1        5.34       15.00     41.42 o 
 -10  11   1       34.82      -20.15     33.57 o 
  -9  11   1       22.35       41.23     33.72 o 
  -8  11   1        2.48      -27.01     27.01 o 
  -7  11   1      596.62      525.85     47.55 o 
  -6  11   1      494.10      620.73     51.62 o 
  -5  11   1       12.61       47.58     22.68 o 
  -4  11   1      640.74      700.07     54.26 o 
  -3  11   1     3176.37     3188.55    189.81 o 
  -2  11   1      836.10      827.25     60.26 o 
  -1  11   1      477.49      420.06     37.83 o 
   0  11   1        4.56       10.72     16.51 o 
   1  11   1      512.08      572.94     35.21 o 
   2  11   1      111.86      102.21     17.61 o 
   3  11   1       14.15       44.68     18.85 o 
   4  11   1     1826.45     1544.97     85.75 o 
   5  11   1      129.57      115.98     21.91 o 
   6  11   1      142.00      142.96     30.24 o 
   7  11   1       78.70      126.60     29.92 o 
   8  11   1      216.68      196.22     34.22 o 
   9  11   1      256.45      248.66     38.18 o 
  10  11   1      113.55       88.88     36.96 o 
  11  11   1        0.05       33.82     33.14 o 
  12  11   1       58.29      139.20     43.35 o 
  13  11   1        3.04      117.08     52.38 o 
  14  11   1       73.91      161.35     85.70 o 
  15  11   1        4.51       40.40     71.35 o 
  16  11   1       52.12       37.16     70.77 o 
  17  11   1        0.06      199.39    139.81 o 
 -17  12   1       33.78      258.89    204.42 o 
 -16  12   1      588.28      567.99    103.65 o 
 -15  12   1        8.99       73.45     70.75 o 
 -14  12   1      839.52      907.27    103.04 o 
 -13  12   1      120.46      202.79     75.38 o 
 -12  12   1     1188.96     1198.96    111.81 o 
 -11  12   1     1153.73     1158.20    108.38 o 
 -10  12   1      422.07      398.79     56.45 o 
  -9  12   1     1248.92     1289.82    108.46 o 
  -8  12   1       55.16       81.28     41.49 o 
  -7  12   1     2959.78     2833.15    171.88 o 
  -6  12   1      104.23      126.46     28.83 o 
  -5  12   1     3990.69     3631.61    249.57 o 
  -4  12   1     1248.19     1253.05     85.44 o 
  -3  12   1     3655.89     3438.17    204.60 o 
  -2  12   1     4309.42     4081.36    240.59 o 
  -1  12   1     1722.86     1644.95     99.31 o 
   0  12   1     9257.61     9145.37    453.31 o 
   1  12   1     2687.45     2645.46    136.61 o 
   2  12   1     8695.34     8589.67    378.74 o 
   3  12   1        5.81        5.56     22.65 o 
   4  12   1     6703.81     6288.42    315.42 o 
   5  12   1     2140.05     1678.28     92.25 o 
   6  12   1     3530.56     3549.69    203.78 o 
   7  12   1     4621.68     4308.21    245.26 o 
   8  12   1     1576.97     1501.89     98.89 o 
   9  12   1     3036.09     2689.81    160.64 o 
  10  12   1      150.14      153.74     38.32 o 
  11  12   1     2491.64     2676.78    164.10 o 
  12  12   1       65.30      141.15     49.76 o 
  13  12   1     1174.45     1330.00    135.79 o 
  14  12   1      280.05      359.96     64.53 o 
  15  12   1      389.79      457.78    212.10 o 
  16  12   1      341.45      456.76    105.45 o 
  17  12   1      180.88      229.27    148.56 o 
 -17  13   1        5.68      206.28    225.99 o 
 -16  13   1        2.25       67.98     70.79 o 
 -15  13   1       14.10       84.72     58.84 o 
 -14  13   1        9.58       65.41     53.98 o 
 -13  13   1        1.15        2.91     51.98 o 
 -12  13   1       45.29        7.57     50.49 o 
 -11  13   1       25.43       46.62     46.39 o 
 -10  13   1      130.51      141.71     45.14 o 
  -9  13   1        1.87       10.30     35.37 o 
  -8  13   1      606.06      550.94     64.06 o 
  -7  13   1       98.19       83.28     28.68 o 
  -6  13   1      158.36      121.34     31.39 o 
  -5  13   1      680.12      538.40     56.49 o 
  -4  13   1        0.51      -21.80     21.80 o 
  -3  13   1      126.69      150.45     29.89 o 
  -2  13   1      968.47     1143.57     92.53 o 
  -1  13   1      205.96      194.42     26.68 o 
   0  13   1       13.39       29.78     19.47 o 
   1  13   1      286.35      303.32     30.72 o 
   2  13   1        0.73       -5.40     15.34 o 
   3  13   1      334.52      306.86     31.98 o 
   4  13   1      684.55      639.24     52.07 o 
   5  13   1      167.61      164.90     27.27 o 
   6  13   1        6.24      -24.98     24.98 o 
   7  13   1        5.07       14.46     28.58 o 
   8  13   1      224.18      220.28     50.83 o 
   9  13   1        0.06      -23.98     30.21 o 
  10  13   1       28.77       22.18     42.05 o 
  11  13   1        0.84        2.92     38.32 o 
  12  13   1        0.33       53.50     39.73 o 
  13  13   1        0.43       30.35     43.05 o 
  14  13   1        0.01      -40.57     44.85 o 
  15  13   1       45.22       43.86     72.02 o 
  16  13   1       16.40      106.34     78.66 o 
 -16  14   1      253.35      397.09    127.66 o 
 -15  14   1        6.49        8.46     72.14 o 
 -14  14   1      554.84      520.50     79.52 o 
 -13  14   1       16.07      -11.58     71.43 o 
 -12  14   1      777.08      805.11     90.06 o 
 -11  14   1      448.55      399.48     61.71 o 
 -10  14   1      292.70      372.99     58.58 o 
  -9  14   1     1248.26     1239.00    111.19 o 
  -8  14   1      521.19      593.81     66.87 o 
  -7  14   1     2334.17     2199.33    162.13 o 
  -6  14   1      489.80      473.49     81.98 o 
  -5  14   1      446.80      446.53     62.91 o 
  -4  14   1     1247.17     1270.97     87.84 o 
  -3  14   1      831.15      900.98     98.04 o 
  -2  14   1     2551.93     2386.71    127.53 o 
  -1  14   1      934.43     1152.05     71.31 o 
   0  14   1     5353.56     5064.01    255.33 o 
   1  14   1     1248.03     1140.51     69.65 o 
   2  14   1     3836.91     3733.09    191.35 o 
   3  14   1       15.85       41.05     23.47 o 
   4  14   1     1484.62     1589.11     99.87 o 
   5  14   1      968.70      952.81     72.04 o 
   6  14   1      489.62      601.43    105.00 o 
   7  14   1     4266.52     4066.89    233.63 o 
   8  14   1     1089.52     1087.31     89.92 o 
   9  14   1     1386.11     1331.36     94.37 o 
  10  14   1      103.41       58.81     36.40 o 
  11  14   1     1702.85     1593.47    115.73 o 
  12  14   1        5.41      -42.72     42.72 o 
  13  14   1      700.81      726.33     77.04 o 
  14  14   1      203.91      267.63     58.91 o 
  15  14   1      389.71      306.89    102.40 o 
  16  14   1      214.06      316.40    100.74 o 
 -16  15   1       16.74       65.24     59.02 o 
 -15  15   1       47.66       43.06    107.17 o 
 -14  15   1        7.40      128.28     78.24 o 
 -13  15   1       79.74      -56.38     56.38 o 
 -12  15   1        0.32       13.58     47.76 o 
 -11  15   1       99.73      122.78     51.32 o 
 -10  15   1      387.71      347.76     57.75 o 
  -9  15   1      337.73      306.54     55.21 o 
  -8  15   1      113.25       95.74     42.03 o 
  -7  15   1        2.33      -23.53     39.71 o 
  -6  15   1      578.92      623.80     57.74 o 
  -5  15   1        1.47      -25.83     39.20 o 
  -4  15   1      327.05      295.02     39.18 o 
  -3  15   1      355.77      413.53     41.07 o 
  -2  15   1      444.65      452.18     41.58 o 
  -1  15   1       66.22      117.73     27.77 o 
   0  15   1       31.93       53.06     23.27 o 
   1  15   1      309.40      328.51     35.03 o 
   2  15   1       74.48       57.06     28.52 o 
   3  15   1      242.74      241.19     32.51 o 
   4  15   1       30.97        0.41     38.95 o 
   5  15   1      176.59      165.40     36.26 o 
   6  15   1        5.29       10.53     31.85 o 
   7  15   1        6.58        3.14     29.55 o 
   8  15   1      295.18      276.99     44.33 o 
   9  15   1       18.09       38.20     35.54 o 
  10  15   1      210.89      234.96     65.52 o 
  11  15   1        7.29       62.90     40.43 o 
  12  15   1       20.58      -30.44     42.55 o 
  13  15   1        2.76      -13.97     84.25 o 
  14  15   1       21.53       22.81     54.20 o 
  15  15   1       53.47      132.74    102.04 o 
 -15  16   1        2.29      110.14     60.49 o 
 -14  16   1      258.98      245.16     60.60 o 
 -13  16   1       57.31      168.40    104.69 o 
 -12  16   1      287.40      135.85     83.70 o 
 -11  16   1      329.04      283.44     72.62 o 
 -10  16   1       20.80      -31.55     50.90 o 
  -9  16   1     1365.21     1240.03    134.37 o 
  -8  16   1      138.18       98.65     53.93 o 
  -7  16   1     1769.70     1510.50    148.65 o 
  -6  16   1       72.91       87.63     33.12 o 
  -5  16   1     1013.36     1019.02     78.17 o 
  -4  16   1      836.81      841.05     69.45 o 
  -3  16   1      175.88      130.77     33.51 o 
  -2  16   1     3284.05     3071.90    162.30 o 
  -1  16   1      199.06      232.55     36.16 o 
   0  16   1     1732.22     1773.44    100.37 o 
   1  16   1      113.64      151.07     33.89 o 
   2  16   1     1899.12     1887.67    123.18 o 
   3  16   1       19.43       16.35     30.73 o 
   4  16   1      611.24      586.95     53.08 o 
   5  16   1     1398.71     1281.10     92.28 o 
   6  16   1     1030.29      939.95     74.48 o 
   7  16   1     2023.89     1919.31    123.62 o 
   8  16   1      802.43      767.46     69.00 o 
   9  16   1     1285.93     1284.61     96.30 o 
  10  16   1      234.90      275.02     49.39 o 
  11  16   1      776.07      749.66     74.34 o 
  12  16   1       16.10       58.14     50.19 o 
  13  16   1      538.06      455.10     66.59 o 
  14  16   1       72.23       14.42     57.50 o 
  15  16   1      169.87      153.61     64.85 o 
 -15  17   1      104.08      268.11     58.54 o 
 -14  17   1        1.06       60.19     57.03 o 
 -13  17   1       72.46      170.72     46.57 o 
 -12  17   1       35.50       15.96     41.80 o 
 -11  17   1       84.96       -0.79     38.74 o 
 -10  17   1      383.48      266.30     95.26 o 
  -9  17   1      227.58      161.75     47.59 o 
  -8  17   1      513.13      296.33     56.12 o 
  -7  17   1        0.30       19.26     35.11 o 
  -6  17   1      679.22      598.21     71.70 o 
  -5  17   1       18.32       41.13     37.06 o 
  -4  17   1      975.57      781.76     60.26 o 
  -3  17   1      100.83       92.31     32.62 o 
  -2  17   1      737.04      673.94     54.85 o 
  -1  17   1      977.54     1073.35     73.34 o 
   0  17   1      221.46      254.62     38.35 o 
   1  17   1     1234.11     1495.15    106.02 o 
   2  17   1      156.27      173.21     38.29 o 
   3  17   1      715.18      638.86     62.10 o 
   4  17   1      227.72      309.99     51.59 o 
   5  17   1      465.49      404.28     49.87 o 
   6  17   1      415.37      440.28     52.65 o 
   7  17   1      324.03      289.48     46.98 o 
   8  17   1      632.29      558.24     60.64 o 
   9  17   1       79.31      143.65     49.51 o 
  10  17   1      556.80      494.27     63.46 o 
  11  17   1       10.29       28.41     51.35 o 
  12  17   1       95.54      182.28     55.68 o 
  13  17   1       24.66       32.80     55.50 o 
  14  17   1       88.81      148.09     63.86 o 
 -14  18   1      201.13      206.16    105.28 o 
 -13  18   1       15.42       52.41     41.11 o 
 -12  18   1       87.40      102.62     38.73 o 
 -11  18   1      121.13       99.08     63.78 o 
 -10  18   1       39.88       24.85     36.63 o 
  -9  18   1      416.19      389.31     51.02 o 
  -8  18   1       19.05        2.32     33.60 o 
  -7  18   1      762.32      597.83     60.10 o 
  -6  18   1       10.91       -4.54     34.09 o 
  -5  18   1      366.70      362.60     52.62 o 
  -4  18   1      107.93       77.82     32.60 o 
  -3  18   1      309.55      310.24     42.69 o 
  -2  18   1      617.06      588.41     52.75 o 
  -1  18   1      768.34      829.44     63.45 o 
   0  18   1     1164.11     1103.15     74.83 o 
   1  18   1      197.06      232.59     44.92 o 
   2  18   1      853.59      744.26     67.48 o 
   3  18   1        0.07       12.52     37.35 o 
   4  18   1      680.22      666.64    133.19 o 
   5  18   1      230.69      171.92     52.09 o 
   6  18   1      901.42      699.32     64.31 o 
   7  18   1      539.26      464.55     54.44 o 
   8  18   1      263.13      245.31     47.79 o 
   9  18   1      399.71      400.87     58.10 o 
  10  18   1       67.38       98.99     47.32 o 
  11  18   1      226.09      238.94     85.42 o 
  12  18   1       17.46      -29.48     50.75 o 
  13  18   1      306.97      245.06     59.66 o 
 -13  19   1      107.63      228.27     47.36 o 
 -12  19   1       99.73       62.97     60.25 o 
 -11  19   1      152.28      184.63     44.08 o 
 -10  19   1      214.92      250.75     45.12 o 
  -9  19   1       54.23       47.98     38.28 o 
  -8  19   1      623.84      440.32     53.39 o 
  -7  19   1        4.69      -32.33     37.68 o 
  -6  19   1      383.76      311.84     49.21 o 
  -5  19   1       79.35       96.06     46.70 o 
  -4  19   1      512.11      433.90     53.85 o 
  -3  19   1      423.14      445.09     48.71 o 
  -2  19   1      370.75      346.92     45.54 o 
  -1  19   1     1253.68     1188.32     79.65 o 
   0  19   1      281.69      343.70     63.43 o 
   1  19   1     1456.47     1417.87    104.84 o 
   2  19   1       47.19       90.63     41.00 o 
   3  19   1      744.97      717.66     69.97 o 
   4  19   1      144.91      177.84     67.55 o 
   5  19   1      588.39      490.02     69.08 o 
   6  19   1      440.79      415.20     66.44 o 
   7  19   1      275.94      209.19     47.31 o 
   8  19   1      638.71      525.16     60.12 o 
   9  19   1       80.44       79.49     48.47 o 
  10  19   1      398.04      302.60     59.29 o 
  11  19   1        7.32       40.38     45.52 o 
  12  19   1      168.93      174.15     80.47 o 
 -12  20   1        9.30        5.07     33.18 o 
 -11  20   1       31.75       46.50     55.00 o 
 -10  20   1        0.49        7.06     31.89 o 
  -9  20   1      126.94      109.91     85.63 o 
  -8  20   1        0.23        5.92     53.86 o 
  -7  20   1      275.73      142.92     43.70 o 
  -6  20   1        7.85      -32.81     37.96 o 
  -5  20   1      315.38      210.58     53.77 o 
  -4  20   1       22.03       -8.51     35.99 o 
  -3  20   1      305.56      257.66     43.83 o 
  -2  20   1       70.29       58.48     36.84 o 
  -1  20   1      187.70      206.14     59.58 o 
   0  20   1      250.53      274.18     50.17 o 
   1  20   1        2.02      109.64     47.75 o 
   2  20   1      140.65      197.27     48.21 o 
   3  20   1       24.05       74.02     47.76 o 
   4  20   1      268.52      204.55    147.90 o 
   5  20   1       53.09      118.67     91.72 o 
   6  20   1      233.75      180.76     73.08 o 
   7  20   1      103.64        2.82     50.98 o 
   8  20   1      131.02       36.11     55.90 o 
   9  20   1       46.02       84.98     55.23 o 
  10  20   1        3.68       -1.41     56.55 o 
  11  20   1       65.82      133.62     65.19 o 
 -11  21   1      123.28       98.53     46.45 o 
 -10  21   1      219.70      186.59     40.21 o 
  -9  21   1       75.51       62.01     39.28 o 
  -8  21   1      645.60      432.17     56.56 o 
  -7  21   1        3.73       45.86     41.27 o 
  -6  21   1      593.44      446.75     57.39 o 
  -5  21   1       42.76       32.81     47.96 o 
  -4  21   1      215.27      184.91     44.81 o 
  -3  21   1      406.62      390.42     53.68 o 
  -2  21   1      254.62      201.30     60.59 o 
  -1  21   1     1169.11     1027.65    104.85 o 
   0  21   1      166.95      130.60     46.09 o 
   1  21   1     1068.85     1067.12     91.04 o 
   2  21   1       11.08      116.57     48.11 o 
   3  21   1      427.34      476.98     73.30 o 
   4  21   1      152.27      185.70     74.31 o 
   5  21   1      396.71      338.18     66.25 o 
   6  21   1      446.00      286.94     66.90 o 
   7  21   1      332.49      296.79     61.91 o 
   8  21   1      470.60      426.78     71.23 o 
   9  21   1       48.56      141.09    106.91 o 
  10  21   1      265.04      339.23    121.13 o 
 -10  22   1        3.41      115.45    136.25 o 
  -9  22   1       22.54       29.20     41.45 o 
  -8  22   1        4.30       48.94     44.73 o 
  -7  22   1       66.78       24.97     40.64 o 
  -6  22   1        2.22        6.83     44.07 o 
  -5  22   1       55.32       43.43     65.16 o 
  -4  22   1        7.27       95.88     44.49 o 
  -3  22   1       89.53      117.05     64.38 o 
  -2  22   1        2.07      -20.48     43.38 o 
  -1  22   1       80.82      118.92     60.78 o 
   0  22   1       19.81        2.26     45.13 o 
   1  22   1       12.44       57.01     44.99 o 
   2  22   1       25.76       93.66     57.30 o 
   3  22   1        6.01      -35.90     53.83 o 
   4  22   1       23.93       55.04     61.47 o 
   5  22   1        0.43       51.01     77.80 o 
   6  22   1       69.95       85.43     54.65 o 
   7  22   1        5.16       48.89     59.86 o 
   8  22   1       14.01       41.21     55.10 o 
   9  22   1        0.23      179.55     62.42 o 
  -8  23   1      329.61      130.30     49.61 o 
  -7  23   1        6.14        4.89     66.19 o 
  -6  23   1      379.16      168.12     50.17 o 
  -5  23   1       13.19       33.27     49.83 o 
  -4  23   1      199.69      204.73     61.83 o 
  -3  23   1      139.65      149.47     57.51 o 
  -2  23   1      164.82      150.99     52.88 o 
  -1  23   1      462.21      375.93     80.12 o 
   0  23   1      113.96      127.38     53.87 o 
   1  23   1      360.86      304.99     58.95 o 
   2  23   1        1.30       40.64     56.49 o 
   3  23   1      311.73      468.13     99.65 o 
   4  23   1       45.08       24.87     66.16 o 
   5  23   1      271.16      239.03     72.58 o 
   6  23   1      184.13      251.20     74.16 o 
   7  23   1      240.07      305.07    108.17 o 
   8  23   1      193.30      142.61    116.17 o 
  -6  24   1       11.49       90.78     91.39 o 
  -5  24   1       19.63      -22.19     64.81 o 
  -4  24   1        0.86        2.47    110.47 o 
  -3  24   1       20.31      181.02     60.41 o 
  -2  24   1        0.66       31.21     55.06 o 
  -1  24   1       16.13       27.97     54.55 o 
   0  24   1        1.37      -14.22     48.20 o 
   1  24   1        1.04      -32.47    114.77 o 
   2  24   1        3.98       51.57     59.26 o 
   3  24   1        7.11      128.35     81.70 o 
   4  24   1        7.82      177.67     80.64 o 
   5  24   1       23.10      151.93     73.16 o 
   6  24   1       12.60      -36.69    129.89 o 
  -3  25   1       92.51       72.22    137.16 o 
  -2  25   1      117.74      160.06     58.19 o 
  -1  25   1      226.39      404.42    104.03 o 
   0  25   1       24.06      127.40     72.42 o 
   1  25   1      232.25      179.11     96.64 o 
   2  25   1        5.30       37.79     91.51 o 
   3  25   1      198.15      131.87    152.36 o 
 -20   0   2      256.88      377.11    131.05 o 
 -19   0   2      651.10      776.86    159.80 o 
 -18   0   2      510.50      687.79    147.08 o 
 -17   0   2      585.03      558.72    136.17 o 
 -16   0   2     3209.70     3617.09    455.28 o 
 -15   0   2      417.12      413.47    108.90 o 
 -14   0   2     3053.25     3045.97    377.94 o 
 -13   0   2      111.63      211.53     76.51 o 
 -12   0   2     7868.64     7207.25    587.48 o 
 -11   0   2     2478.21     1975.86    172.00 o 
 -10   0   2     8521.62     8581.60    698.25 o 
  -9   0   2     1933.47     2077.76    180.84 o 
  -8   0   2    12611.72    12470.90   1007.44 o 
  -7   0   2    17967.26    18090.22   1454.63 o 
  -6   0   2      515.74      491.54    169.47 o 
  -5   0   2     1359.26     1370.70    165.64 o 
  -4   0   2     1439.14     1429.83    123.27 o 
  -3   0   2      676.70      436.43     96.64 o 
  -2   0   2     6358.92     5204.25    426.19 o 
  -1   0   2    71710.30    75436.87   6177.46 o 
   0   0   2    50763.58    53710.14   4402.55 o 
   1   0   2    34285.83    28166.39   1867.01 o 
   2   0   2     3734.18     3514.75    292.16 o 
   3   0   2       49.49       70.93     21.52 o 
   4   0   2      304.29      341.58     59.33 o 
   5   0   2      108.58       87.75     35.69 o 
   6   0   2     6278.49     7528.66    865.27 o 
   7   0   2     3313.81     3611.47    424.54 o 
   8   0   2     3341.84     2867.05    218.47 o 
   9   0   2     4393.14     4115.33    484.69 o 
  10   0   2      440.91      574.59    104.28 o 
  11   0   2     3600.07     3600.89    433.96 o 
  12   0   2       15.25       47.59     76.35 o 
  13   0   2     2728.80     2691.33    345.88 o 
  14   0   2      412.20      567.65    128.24 o 
  15   0   2     1687.56     1689.06    244.25 o 
  16   0   2      489.97      557.90    144.60 o 
  17   0   2      489.02      465.36    146.58 o 
  18   0   2      628.78      769.26    172.19 o 
  19   0   2      203.28      318.78    134.85 o 
 -20   1   2        6.76       74.91     80.35 o 
 -19   1   2       12.78       78.27     73.62 o 
 -18   1   2        2.95       42.32     71.06 o 
 -17   1   2       35.05      109.79     69.81 o 
 -16   1   2       33.31       35.95     57.68 o 
 -15   1   2      151.22      178.66     56.29 o 
 -14   1   2       10.68       13.05     50.33 o 
 -13   1   2      233.72      380.57     51.23 o 
 -12   1   2      238.64      274.45     35.47 o 
 -11   1   2       20.18       34.12     24.36 o 
 -10   1   2      334.98      401.41     37.33 o 
  -9   1   2      427.44      427.51     36.79 o 
  -8   1   2        0.19        6.19     16.89 o 
  -7   1   2      298.19      370.15     32.38 o 
  -6   1   2     1060.01     1109.43     70.03 o 
  -5   1   2     1361.61     1423.89     71.11 o 
  -4   1   2     1123.06     1068.92     54.90 o 
  -3   1   2    31709.71    32889.42   1680.89 o 
  -2   1   2     1719.73     1687.43     89.97 o 
  -1   1   2      299.72      433.13     33.85 o 
   0   1   2    20923.11    21525.83   1110.24 o 
   1   1   2      633.63      824.91     48.61 o 
   2   1   2        3.37       32.38     15.08 o 
   3   1   2       20.46       -0.88     11.21 o 
   4   1   2      745.10      818.42     61.80 o 
   5   1   2      408.03      521.34     65.86 o 
   6   1   2       17.14       61.21     13.68 o 
   7   1   2       12.56        8.02     14.98 o 
   8   1   2      358.92      295.66     39.23 o 
   9   1   2        0.39       13.83     20.65 o 
  10   1   2        7.13      -18.14     31.13 o 
  11   1   2        6.34      -25.28     43.53 o 
  12   1   2      281.50      317.74     64.66 o 
  13   1   2      112.73      170.87     66.48 o 
  14   1   2       63.63      109.41     59.56 o 
  15   1   2       33.33       11.59     65.58 o 
  16   1   2       50.57        2.90    135.26 o 
  17   1   2        8.03      -25.87     69.51 o 
  18   1   2       10.07       34.17    103.37 o 
  19   1   2       18.89       33.22     85.65 o 
 -20   2   2      108.96      152.18     83.35 o 
 -19   2   2      509.07      713.79    191.70 o 
 -18   2   2      503.03      592.44    247.30 o 
 -17   2   2      597.36      771.87    150.13 o 
 -16   2   2     2445.32     2228.81    236.73 o 
 -15   2   2      190.31      266.94     65.64 o 
 -14   2   2     3351.06     3281.33    389.83 o 
 -13   2   2        5.78       15.80     34.33 o 
 -12   2   2     6213.28     6082.01    368.02 o 
 -11   2   2     3018.81     2606.05    157.27 o 
 -10   2   2     8090.91     8009.37    459.50 o 
  -9   2   2     5096.36     5397.35    362.29 o 
  -8   2   2    14218.92    15228.25    866.01 o 
  -7   2   2     8465.94     8927.32    510.72 o 
  -6   2   2     9298.34     9773.69    557.73 o 
  -5   2   2    11301.58    11621.91    666.75 o 
  -4   2   2     4277.59     4509.70    214.21 o 
  -3   2   2    14135.30    12999.50    666.21 o 
  -2   2   2     1757.54     1558.91     83.09 o 
  -1   2   2    35894.52    37202.39   1916.63 o 
   0   2   2     2085.45     2687.68    140.67 o 
   1   2   2    13187.81    13152.58    673.18 o 
   2   2   2       56.07        1.54     13.85 o 
   3   2   2      470.91      435.22    103.17 o 
   4   2   2     3582.28     3478.05    203.23 o 
   5   2   2     1150.21     1535.56     93.17 o 
   6   2   2     5179.03     5229.42    260.27 o 
   7   2   2     3567.46     4263.35    236.32 o 
   8   2   2     4256.96     4300.74    273.37 o 
   9   2   2     4786.29     5463.80    344.71 o 
  10   2   2      437.36      547.43    135.26 o 
  11   2   2     2335.17     2619.87    314.81 o 
  12   2   2       27.93       18.16     46.90 o 
  13   2   2     1900.60     1790.76    174.27 o 
  14   2   2      224.61      126.01     62.17 o 
  15   2   2     1598.09     1635.07    184.26 o 
  16   2   2      359.18      365.75     90.52 o 
  17   2   2      375.09      438.90     97.10 o 
  18   2   2      408.87      523.39    102.77 o 
  19   2   2      135.64      265.75     99.65 o 
 -20   3   2       73.05       80.14    130.88 o 
 -19   3   2       44.48       -8.55     70.23 o 
 -18   3   2       37.56       19.70     67.32 o 
 -17   3   2      168.88      263.08     75.31 o 
 -16   3   2      250.10      227.06     86.92 o 
 -15   3   2      528.90      537.95    137.57 o 
 -14   3   2       10.78       31.28     37.04 o 
 -13   3   2     1063.88     1323.85    107.86 o 
 -12   3   2      347.93      421.60     60.75 o 
 -11   3   2      668.49      750.81     62.11 o 
 -10   3   2      456.10      546.66     53.91 o 
  -9   3   2     4314.95     4584.50    309.75 o 
  -8   3   2     1185.01     1124.70     73.75 o 
  -7   3   2     2553.79     2995.44    176.29 o 
  -6   3   2     5361.93     6529.22    375.12 o 
  -5   3   2      602.04      705.86     69.18 o 
  -4   3   2      652.76      726.65     42.92 o 
  -3   3   2      971.26      817.16     43.28 o 
  -2   3   2    13200.36    14287.27    738.95 o 
  -1   3   2     6148.98     6921.15    326.59 o 
   0   3   2      190.60      281.90     21.89 o 
   1   3   2        1.26       -3.14     15.34 o 
   2   3   2      788.04      581.48     48.85 o 
   3   3   2      194.32      241.06     22.58 o 
   4   3   2     2720.04     2631.23    154.84 o 
   5   3   2     6139.09     6855.38    340.29 o 
   6   3   2     1556.59     1855.82     97.18 o 
   7   3   2     1431.58     1350.32     73.49 o 
   8   3   2     1162.21     1308.22     80.14 o 
   9   3   2       40.07       72.44     19.88 o 
  10   3   2      105.39      183.27     30.36 o 
  11   3   2       62.28       93.96     55.67 o 
  12   3   2     1902.67     1990.16    194.09 o 
  13   3   2      216.96      178.50     64.75 o 
  14   3   2      282.11      273.85     74.37 o 
  15   3   2      110.35      197.92     72.21 o 
  16   3   2      240.51      242.12     78.82 o 
  17   3   2       68.36      171.96     76.28 o 
  18   3   2       66.73        0.58     80.22 o 
 -20   4   2       21.33       13.74     76.86 o 
 -19   4   2      320.84      346.20     94.38 o 
 -18   4   2      400.57      363.04     86.84 o 
 -17   4   2      395.70      471.31     92.48 o 
 -16   4   2     1323.72     1672.82    344.06 o 
 -15   4   2       80.11      147.49     66.16 o 
 -14   4   2     2568.76     2654.80    192.51 o 
 -13   4   2      100.96      115.52     41.00 o 
 -12   4   2     2767.25     3106.31    218.67 o 
 -11   4   2      613.46      705.88     71.89 o 
 -10   4   2     6441.31     6204.64    358.12 o 
  -9   4   2     3357.23     3457.41    238.20 o 
  -8   4   2     5107.95     5507.25    318.39 o 
  -7   4   2     7685.89     8737.55    499.91 o 
  -6   4   2       44.18       17.22     14.37 o 
  -5   4   2     6763.79     6287.29    359.71 o 
  -4   4   2     2172.70     2476.07    144.94 o 
  -3   4   2     2771.97     2711.66    143.44 o 
  -2   4   2      771.67      834.46     57.15 o 
  -1   4   2    10084.96     9518.11    488.24 o 
   0   4   2      323.12      289.27     26.60 o 
   1   4   2     3475.17     3083.40    160.58 o 
   2   4   2     6285.27     6422.81    368.78 o 
   3   4   2       71.33       70.35     15.34 o 
   4   4   2     4685.51     4149.07    258.21 o 
   5   4   2      214.37      169.70     18.70 o 
   6   4   2     5598.47     5724.88    285.97 o 
   7   4   2      264.77      315.11     51.22 o 
   8   4   2     2143.91     2209.18    147.24 o 
   9   4   2     3157.77     3625.62    235.39 o 
  10   4   2      466.99      591.14     64.71 o 
  11   4   2     1141.56     1269.09    135.14 o 
  12   4   2       58.64       74.92     57.43 o 
  13   4   2     1562.18     2489.41    621.19 o 
  14   4   2       21.54       27.31     63.03 o 
  15   4   2     1449.49     1618.86    168.91 o 
  16   4   2      294.13      381.87     86.24 o 
  17   4   2      306.19      303.70     81.87 o 
  18   4   2      171.56      240.61     85.52 o 
 -20   5   2      221.68      263.05     87.19 o 
 -19   5   2       51.74       75.00     72.78 o 
 -18   5   2      163.37      120.38     72.99 o 
 -17   5   2      288.60      380.57     89.09 o 
 -16   5   2      392.51      470.02    155.42 o 
 -15   5   2      724.91      837.84    110.22 o 
 -14   5   2      136.28      217.89     49.54 o 
 -13   5   2     1672.88     2069.31    156.35 o 
 -12   5   2       18.41       37.94     34.92 o 
 -11   5   2     2430.08     2483.59    178.16 o 
 -10   5   2      150.22      146.32     36.32 o 
  -9   5   2     1488.65     1620.66    103.00 o 
  -8   5   2      458.09      515.47     43.22 o 
  -7   5   2     4395.24     4152.97    241.53 o 
  -6   5   2      209.99      258.27     29.01 o 
  -5   5   2     2563.24     2502.51    147.23 o 
  -4   5   2     2939.37     2908.90    152.82 o 
  -3   5   2       66.72      120.37     14.23 o 
  -2   5   2     3261.34     3108.31    149.18 o 
  -1   5   2     1913.16     1968.31    104.88 o 
   0   5   2     1865.46     1694.24     90.89 o 
   1   5   2       39.82      173.44     18.92 o 
   2   5   2        1.64       -0.53     10.11 o 
   3   5   2     1571.61     1893.79    129.85 o 
   4   5   2      897.88      955.97     58.08 o 
   5   5   2     7461.30     7582.23    412.04 o 
   6   5   2     3117.47     3194.25    178.68 o 
   7   5   2     2493.58     2496.41    143.20 o 
   8   5   2      818.19      941.85     63.05 o 
   9   5   2      333.49      413.52     48.99 o 
  10   5   2     1036.63     1238.71     91.97 o 
  11   5   2       27.53       16.78     28.52 o 
  12   5   2     2852.40     2562.96    231.18 o 
  13   5   2      280.31      419.67     81.13 o 
  14   5   2      404.41      541.85    100.31 o 
  15   5   2      104.49       92.88     69.64 o 
  16   5   2      279.42      297.86     80.29 o 
  17   5   2      153.58      277.30    122.45 o 
  18   5   2      119.38      177.91     84.60 o 
 -19   6   2      213.11      240.11    110.89 o 
 -18   6   2      191.30      449.21    247.30 o 
 -17   6   2       96.98      195.51     84.78 o 
 -16   6   2      644.66      716.91    103.31 o 
 -15   6   2       72.58       87.45     46.75 o 
 -14   6   2     1027.65     1522.94    128.75 o 
 -13   6   2       26.57       76.47     39.78 o 
 -12   6   2     1623.06     1852.62    148.47 o 
 -11   6   2      315.80      545.14     62.06 o 
 -10   6   2     2514.96     2652.72    161.45 o 
  -9   6   2     1278.06     1326.52     87.42 o 
  -8   6   2      527.97      536.16     44.57 o 
  -7   6   2     4735.99     4818.01    279.79 o 
  -6   6   2      331.50      404.78     34.37 o 
  -5   6   2    12156.32    12243.40    698.11 o 
  -4   6   2       70.16       97.70     16.51 o 
  -3   6   2    11163.86    11586.20    595.23 o 
  -2   6   2     1625.50     1649.53     99.08 o 
  -1   6   2     2283.35     2168.55    115.59 o 
   0   6   2     2986.24     2574.99    135.41 o 
   1   6   2     1237.01     1387.99     76.66 o 
   2   6   2     1623.76     2577.62    173.44 o 
   3   6   2      922.64      716.57     49.09 o 
   4   6   2     8498.90     8315.02    410.36 o 
   5   6   2       57.82      127.63     21.28 o 
   6   6   2     4135.85     4279.64    235.64 o 
   7   6   2       31.43       55.11     19.55 o 
   8   6   2     1861.13     1690.04    102.13 o 
   9   6   2     1723.04     1861.69    111.80 o 
  10   6   2     1080.76     1016.34     71.39 o 
  11   6   2     1808.53     1947.06    121.61 o 
  12   6   2      123.76      169.83     65.23 o 
  13   6   2     1089.58     1285.92    145.66 o 
  14   6   2       17.09      -46.85     58.58 o 
  15   6   2      794.15      837.04    126.93 o 
  16   6   2      109.54      270.74     89.62 o 
  17   6   2      223.84      350.79     85.17 o 
  18   6   2       79.67      203.76     78.83 o 
 -19   7   2       89.87      251.56     90.10 o 
 -18   7   2      331.12      289.04     84.80 o 
 -17   7   2      389.71      256.12    123.20 o 
 -16   7   2      310.86      467.49     90.69 o 
 -15   7   2     1102.19     1199.44    111.79 o 
 -14   7   2      221.29      229.53     55.39 o 
 -13   7   2     2388.64     2819.40    381.09 o 
 -12   7   2       21.10       76.09     37.81 o 
 -11   7   2     3171.35     3130.49    220.28 o 
 -10   7   2     1076.60     1067.74    114.71 o 
  -9   7   2     2748.18     2818.05    170.24 o 
  -8   7   2     2835.89     2966.49    176.27 o 
  -7   7   2     2177.62     2173.28    131.53 o 
  -6   7   2     2994.40     2822.35    167.01 o 
  -5   7   2     4652.95     4624.75    268.20 o 
  -4   7   2     7402.21     7477.25    386.26 o 
  -3   7   2     1292.57     1255.13     78.64 o 
  -2   7   2    10584.92    10420.63    594.56 o 
  -1   7   2       48.09       34.09     26.02 o 
   0   7   2     8425.98     8324.85    429.37 o 
   1   7   2     6090.72     6137.12    317.97 o 
   2   7   2      839.10     1006.70     58.20 o 
   3   7   2     5505.48     5814.97    337.47 o 
   4   7   2     2294.91     2442.15    129.08 o 
   5   7   2     5979.83     5431.31    299.64 o 
   6   7   2     1817.02     1818.55    106.15 o 
   7   7   2     3036.24     3154.63    178.42 o 
   8   7   2     1962.70     2019.55    120.26 o 
   9   7   2      956.47      971.35     69.47 o 
  10   7   2     1752.78     1894.12    116.21 o 
  11   7   2        7.42       -0.74     31.20 o 
  12   7   2     2274.91     2241.06    158.00 o 
  13   7   2      114.44      175.85     68.31 o 
  14   7   2      883.64      806.28    149.22 o 
  15   7   2      116.64      110.20     73.62 o 
  16   7   2      336.25      267.79     95.93 o 
  17   7   2      185.44      275.92     91.87 o 
  18   7   2      115.70      183.50    102.46 o 
 -19   8   2       65.26      152.07    168.72 o 
 -18   8   2       34.11      113.19    100.23 o 
 -17   8   2        6.71      -16.28     62.22 o 
 -16   8   2      270.63      395.23     95.35 o 
 -15   8   2        0.04       71.03     67.96 o 
 -14   8   2      430.43      593.77     75.81 o 
 -13   8   2      367.43      460.83     63.72 o 
 -12   8   2      572.59      688.14     74.87 o 
 -11   8   2      313.97      398.07     54.11 o 
 -10   8   2      780.49      925.89     84.99 o 
  -9   8   2     1530.38     1915.40    139.97 o 
  -8   8   2      192.96      218.85     28.66 o 
  -7   8   2     2006.15     1849.06    113.99 o 
  -6   8   2     1681.07     1536.05     96.46 o 
  -5   8   2     4807.77     5007.83    290.57 o 
  -4   8   2       30.44       59.64     14.88 o 
  -3   8   2     2309.32     2360.27    140.46 o 
  -2   8   2     3211.30     3227.05    189.09 o 
  -1   8   2      317.53      291.09     32.76 o 
   0   8   2     8565.93     8802.48    503.38 o 
   1   8   2       15.82       38.11     15.80 o 
   2   8   2    10178.45    10846.98    625.66 o 
   3   8   2      141.20      213.97     27.53 o 
   4   8   2     8280.59     7942.64    362.81 o 
   5   8   2      179.41      133.39     21.85 o 
   6   8   2     1197.74     1273.78     78.90 o 
   7   8   2      190.36      214.68     28.89 o 
   8   8   2     1213.66     1364.90    103.90 o 
   9   8   2     1249.15     1330.68     88.55 o 
  10   8   2      512.79      627.67     55.76 o 
  11   8   2     1025.31     1234.93     87.63 o 
  12   8   2      192.51      236.72     44.32 o 
  13   8   2      388.08      508.01     90.87 o 
  14   8   2       46.64       33.34     63.79 o 
  15   8   2      286.97      338.04     88.57 o 
  16   8   2        0.13       57.89    105.10 o 
  17   8   2       58.85       32.32    115.18 o 
  18   8   2       28.99      166.24     79.88 o 
 -19   9   2      164.02      295.97     88.36 o 
 -18   9   2      234.10      444.87    254.33 o 
 -17   9   2      375.48      335.19     86.86 o 
 -16   9   2      144.72      193.85     59.95 o 
 -15   9   2     1000.16     1004.84    101.30 o 
 -14   9   2       86.81      155.95     50.41 o 
 -13   9   2     3242.72     3587.79    255.07 o 
 -12   9   2        0.23       -5.80     40.75 o 
 -11   9   2     2120.14     2645.86    191.68 o 
 -10   9   2     1203.68     1422.97    114.39 o 
  -9   9   2     1719.21     1747.86    111.81 o 
  -8   9   2     4067.00     4367.32    256.34 o 
  -7   9   2     2062.86     1975.64    121.58 o 
  -6   9   2     6780.37     6610.41    381.87 o 
  -5   9   2     1282.41     1286.35    113.54 o 
  -4   9   2    14177.22    15040.16    857.70 o 
  -3   9   2     3599.43     3643.26    213.67 o 
  -2   9   2     6133.28     6061.93    349.67 o 
  -1   9   2     2391.12     2346.31    140.15 o 
   0   9   2     4252.36     4113.38    239.99 o 
   1   9   2     5937.97     6134.16    353.99 o 
   2   9   2     1385.80     1363.50     86.66 o 
   3   9   2    11528.11    12782.53    631.74 o 
   4   9   2      213.47      250.73     21.35 o 
   5   9   2    10219.38     9218.16    503.69 o 
   6   9   2     1703.34     1744.54    103.42 o 
   7   9   2     5473.07     5428.60    303.26 o 
   8   9   2      726.00      997.24     89.26 o 
   9   9   2     1568.94     1402.35     91.09 o 
  10   9   2     2230.90     2319.58    141.06 o 
  11   9   2       76.99       81.72     36.27 o 
  12   9   2     2601.12     3067.29    183.09 o 
  13   9   2       21.50       54.23     65.77 o 
  14   9   2     1167.67     1211.94    267.46 o 
  15   9   2       89.09       11.73     68.86 o 
  16   9   2      451.83      463.75     98.18 o 
  17   9   2      181.78      224.65    120.88 o 
 -18  10   2        0.18       -6.78     79.45 o 
 -17  10   2        3.29      -44.34     74.95 o 
 -16  10   2        4.91      -43.97     77.74 o 
 -15  10   2       18.16       22.98     48.83 o 
 -14  10   2      153.58      299.86     60.82 o 
 -13  10   2       89.63      296.24     56.63 o 
 -12  10   2        4.96       -2.32     43.80 o 
 -11  10   2       97.22      181.52     47.03 o 
 -10  10   2       12.17       -7.18     34.92 o 
  -9  10   2       57.17       69.38     27.36 o 
  -8  10   2      672.30      699.68     57.20 o 
  -7  10   2     1067.46     1150.96     80.16 o 
  -6  10   2      229.81      212.42     29.55 o 
  -5  10   2     1679.63     1677.78    121.28 o 
  -4  10   2      815.18      979.49     68.13 o 
  -3  10   2     1302.42     1461.20     92.57 o 
  -2  10   2        0.24       29.56     18.17 o 
  -1  10   2        6.86       11.27     21.13 o 
   0  10   2      446.07      406.59     37.35 o 
   1  10   2       59.35       41.20     19.85 o 
   2  10   2     3682.41     3680.22    250.13 o 
   3  10   2      594.34      809.03     49.47 o 
   4  10   2     3008.10     2628.41    135.34 o 
   5  10   2       90.18       80.35     18.68 o 
   6  10   2     1108.81     1101.41     72.65 o 
   7  10   2        1.53       13.84     24.35 o 
   8  10   2       98.88      109.29     29.17 o 
   9  10   2      159.67      173.47     41.88 o 
  10  10   2      539.50      587.94     56.22 o 
  11  10   2      151.67      215.38     42.64 o 
  12  10   2       93.94      170.15     44.50 o 
  13  10   2      147.88      140.28     53.23 o 
  14  10   2       49.41       68.37     77.92 o 
  15  10   2       13.47       34.71    121.54 o 
  16  10   2       57.38      129.47    152.20 o 
  17  10   2       29.26       -5.89     98.74 o 
 -18  11   2      156.02      311.69    178.23 o 
 -17  11   2      233.29      254.90    163.77 o 
 -16  11   2      113.88       96.53    108.79 o 
 -15  11   2      709.15      946.19    102.43 o 
 -14  11   2       61.24       70.84     50.25 o 
 -13  11   2     1959.84     1936.30    156.44 o 
 -12  11   2       82.86      152.13     64.88 o 
 -11  11   2     2012.95     2171.35    162.73 o 
 -10  11   2      837.85      958.53     87.98 o 
  -9  11   2     1138.61     1447.32    153.47 o 
  -8  11   2     6211.17     6120.86    356.21 o 
  -7  11   2     1783.29     1642.30    106.52 o 
  -6  11   2     8102.74     7594.59    439.09 o 
  -5  11   2       25.10       52.22     22.92 o 
  -4  11   2    13363.67    13540.75    774.46 o 
  -3  11   2      157.67      237.42     31.04 o 
  -2  11   2     6896.44     7382.64    426.02 o 
  -1  11   2     1642.52     1590.09     99.83 o 
   0  11   2     3930.88     4053.04    238.00 o 
   1  11   2     5869.48     6116.04    354.49 o 
   2  11   2     1155.52     1213.65     68.88 o 
   3  11   2    11882.88    12376.79    607.56 o 
   4  11   2       98.96      118.60     22.49 o 
   5  11   2    10726.33     9561.22    525.51 o 
   6  11   2      755.69      911.80     67.07 o 
   7  11   2     6139.02     5312.18    295.29 o 
   8  11   2      515.57      683.83     57.72 o 
   9  11   2     1451.45     1543.95    103.12 o 
  10  11   2     2002.15     2032.20    126.47 o 
  11  11   2      347.91      358.68     50.58 o 
  12  11   2     1827.55     2089.87    138.28 o 
  13  11   2        4.99      -14.21     42.98 o 
  14  11   2      917.79      854.43    121.17 o 
  15  11   2       53.93       88.94    255.57 o 
  16  11   2      389.16      497.03    107.08 o 
  17  11   2      164.16      170.57     79.65 o 
 -18  12   2        2.05      379.59    170.38 o 
 -17  12   2        3.16        6.81    120.31 o 
 -16  12   2        5.60       99.27     66.77 o 
 -15  12   2       20.83       -5.57     65.88 o 
 -14  12   2        0.05        0.82     52.29 o 
 -13  12   2        2.01       49.65     49.12 o 
 -12  12   2        7.86      -16.13     45.66 o 
 -11  12   2       64.31       43.71     41.87 o 
 -10  12   2      130.78       88.49     51.04 o 
  -9  12   2       76.16       41.01     34.98 o 
  -8  12   2      726.39      640.46     55.15 o 
  -7  12   2      118.62      200.81     32.70 o 
  -6  12   2      888.60     1006.90     72.30 o 
  -5  12   2       48.97        3.84     22.71 o 
  -4  12   2       68.66       55.30     24.61 o 
  -3  12   2        4.16       39.57     22.19 o 
  -2  12   2      260.99      281.08     33.71 o 
  -1  12   2      350.90      415.47     40.82 o 
   0  12   2      121.55       97.36     25.33 o 
   1  12   2      170.52      272.76     40.79 o 
   2  12   2      138.44      196.37     24.22 o 
   3  12   2      285.08      334.10     34.54 o 
   4  12   2      223.20      282.85     35.87 o 
   5  12   2      191.29      156.55     29.34 o 
   6  12   2       88.00      105.25     47.15 o 
   7  12   2      197.50      246.45     35.99 o 
   8  12   2       68.73       -2.03     41.88 o 
   9  12   2      118.96      110.86     35.48 o 
  10  12   2       41.95       72.46     35.59 o 
  11  12   2        1.21       29.59     36.35 o 
  12  12   2       40.05       74.85     42.28 o 
  13  12   2        3.99      -45.78     45.78 o 
  14  12   2       30.13      145.62     81.90 o 
  15  12   2        1.01      -18.33     92.29 o 
  16  12   2       43.56       78.08     82.05 o 
 -17  13   2      141.10      129.69     72.27 o 
 -16  13   2      123.79      194.01    101.00 o 
 -15  13   2      554.34      700.17     93.08 o 
 -14  13   2       43.21       53.01     76.70 o 
 -13  13   2     1164.59     1438.12    129.53 o 
 -12  13   2      116.47      166.34     55.45 o 
 -11  13   2     1375.22     1670.19    177.26 o 
 -10  13   2      538.11      753.02     81.59 o 
  -9  13   2      866.20     1074.35    152.73 o 
  -8  13   2     1992.41     2016.72    129.57 o 
  -7  13   2      780.81      790.57     65.01 o 
  -6  13   2     4771.60     4441.89    262.52 o 
  -5  13   2      121.50      115.50     31.18 o 
  -4  13   2    10154.70    10146.69    584.05 o 
  -3  13   2     1170.03     1276.52     87.40 o 
  -2  13   2     7290.52     7212.67    417.74 o 
  -1  13   2     2827.74     2780.17    168.79 o 
   0  13   2     3201.36     3172.33    220.16 o 
   1  13   2     7210.91     7261.99    362.18 o 
   2  13   2     1961.29     1904.68    102.75 o 
   3  13   2    10990.05    11387.44    624.42 o 
   4  13   2      733.17      857.60     66.06 o 
   5  13   2     4559.08     4479.66    253.37 o 
   6  13   2       18.23       -5.71     24.59 o 
   7  13   2     1962.18     1855.14    115.26 o 
   8  13   2      659.59      708.64     85.61 o 
   9  13   2     1140.86     1165.95     87.04 o 
  10  13   2      911.27     1041.36     82.06 o 
  11  13   2      389.14      419.90     55.18 o 
  12  13   2     1187.11     1390.42    104.71 o 
  13  13   2       14.60       59.22     45.77 o 
  14  13   2      474.95      604.97    111.08 o 
  15  13   2       43.37       64.18     81.70 o 
  16  13   2      198.24      286.50    131.38 o 
 -17  14   2       55.24      422.22    254.00 o 
 -16  14   2       13.36       23.43     65.59 o 
 -15  14   2       14.42       26.02     61.28 o 
 -14  14   2      111.79      -21.46     58.98 o 
 -13  14   2       15.38       41.03     51.32 o 
 -12  14   2       25.56       99.61     65.21 o 
 -11  14   2        2.09      -32.87     43.82 o 
 -10  14   2      147.87      234.98     82.26 o 
  -9  14   2       12.09       14.51     41.37 o 
  -8  14   2       30.06       56.16     36.65 o 
  -7  14   2       12.52       58.49     29.93 o 
  -6  14   2       78.90       72.73     30.80 o 
  -5  14   2      121.40       80.36     33.61 o 
  -4  14   2       64.34       28.66     28.60 o 
  -3  14   2      151.57      128.15     32.32 o 
  -2  14   2      105.56      140.31     31.78 o 
  -1  14   2     2125.90     1713.51    131.46 o 
   0  14   2      729.79      833.20     57.17 o 
   1  14   2      886.16      932.70     59.85 o 
   2  14   2      240.40      363.87     35.12 o 
   3  14   2       87.69      109.72     26.38 o 
   4  14   2      118.48      142.86     40.37 o 
   5  14   2       19.56      -31.69     31.69 o 
   6  14   2      432.38      378.57     43.38 o 
   7  14   2       29.13       35.06     29.29 o 
   8  14   2        9.70      -24.08     27.85 o 
   9  14   2      212.37      175.23     38.35 o 
  10  14   2       14.06      -26.94     44.01 o 
  11  14   2       42.07      -13.64     38.70 o 
  12  14   2       29.43      -39.60     40.69 o 
  13  14   2       57.46       86.45     45.46 o 
  14  14   2        0.12      -56.37    168.39 o 
  15  14   2       19.31        8.63     79.70 o 
 -16  15   2       62.85      133.71    119.00 o 
 -15  15   2      215.62      272.52     74.71 o 
 -14  15   2        0.74      -25.15     62.34 o 
 -13  15   2      610.18      673.32    106.98 o 
 -12  15   2      193.95      163.55     57.79 o 
 -11  15   2     1052.13     1055.11    101.58 o 
 -10  15   2      589.04      636.03     75.81 o 
  -9  15   2      833.14     1015.13    145.28 o 
  -8  15   2     1260.42     1447.39    146.17 o 
  -7  15   2      375.83      490.23     51.28 o 
  -6  15   2     2899.33     2664.97    172.76 o 
  -5  15   2        5.60       16.72     30.58 o 
  -4  15   2     4575.31     4770.95    282.56 o 
  -3  15   2       45.00      110.45     37.47 o 
  -2  15   2     4033.51     4348.23    298.53 o 
  -1  15   2     1646.76     1598.02    101.24 o 
   0  15   2     1656.74     1672.54     94.55 o 
   1  15   2     3743.79     4044.24    207.92 o 
   2  15   2      803.76      960.44     64.23 o 
   3  15   2     4843.17     4923.35    336.04 o 
   4  15   2      848.48      862.44     85.28 o 
   5  15   2     2222.53     2008.98    151.46 o 
   6  15   2       13.17       30.18     38.57 o 
   7  15   2     2084.89     2012.68    126.42 o 
   8  15   2      746.38      783.02     67.57 o 
   9  15   2     1067.81      983.78     78.32 o 
  10  15   2      835.46      792.04     71.20 o 
  11  15   2      563.63      441.88     57.60 o 
  12  15   2      620.87      508.24     64.27 o 
  13  15   2       59.34       37.64     63.69 o 
  14  15   2      262.77      248.67     79.11 o 
  15  15   2        6.19       94.15     92.34 o 
 -15  16   2       11.23      103.35     93.34 o 
 -14  16   2      169.11      260.21    126.69 o 
 -13  16   2        0.04       29.66     59.28 o 
 -12  16   2      168.23      110.05     56.20 o 
 -11  16   2       24.20       -6.66     48.37 o 
 -10  16   2      154.32       56.64     46.87 o 
  -9  16   2       82.32      121.06     47.12 o 
  -8  16   2      158.38      126.52     46.32 o 
  -7  16   2      875.69      849.20     86.19 o 
  -6  16   2        1.51      -26.95     37.08 o 
  -5  16   2      618.70      732.97     65.30 o 
  -4  16   2        0.83        2.71     31.46 o 
  -3  16   2      278.38      327.57     50.61 o 
  -2  16   2       92.25      147.92     36.30 o 
  -1  16   2      270.70      301.64     37.75 o 
   0  16   2      625.10      729.11     56.26 o 
   1  16   2       41.81       96.52     30.52 o 
   2  16   2      377.25      387.18     38.43 o 
   3  16   2        1.68      -21.11     35.78 o 
   4  16   2      830.38     1016.33     95.63 o 
   5  16   2       53.11       94.14     46.32 o 
   6  16   2      848.27      738.98     79.63 o 
   7  16   2       52.60       41.79     41.89 o 
   8  16   2      138.64      138.28     52.52 o 
   9  16   2      139.09      137.76     52.11 o 
  10  16   2       12.53       53.91     52.56 o 
  11  16   2      239.29      187.09     63.58 o 
  12  16   2       12.12      -45.72     59.89 o 
  13  16   2      166.70      148.08    114.95 o 
  14  16   2        0.06      118.35     76.31 o 
 -15  17   2      118.82      356.39    143.94 o 
 -14  17   2       10.85      108.38    122.43 o 
 -13  17   2      333.70      375.17     74.76 o 
 -12  17   2      143.60       67.93     62.63 o 
 -11  17   2      505.50      439.67     69.29 o 
 -10  17   2      243.77      200.04     54.46 o 
  -9  17   2      213.93      176.61     48.16 o 
  -8  17   2      468.59      427.31     61.37 o 
  -7  17   2       53.82        7.77     41.99 o 
  -6  17   2     1602.18     1694.06    142.33 o 
  -5  17   2       13.82       61.61     37.40 o 
  -4  17   2     2072.33     2123.80    160.50 o 
  -3  17   2      157.80      199.16     37.65 o 
  -2  17   2     1804.16     2059.86    115.95 o 
  -1  17   2      922.75     1055.83     73.04 o 
   0  17   2     1349.16     1389.08     87.20 o 
   1  17   2     3189.79     3356.92    205.84 o 
   2  17   2     1345.19     1161.58     76.05 o 
   3  17   2     2712.87     3075.15    273.48 o 
   4  17   2      203.95      275.60     57.29 o 
   5  17   2     1655.85     1674.58    137.00 o 
   6  17   2       61.25        5.59     45.10 o 
   7  17   2      888.45      690.59     82.50 o 
   8  17   2      306.25      408.22     80.58 o 
   9  17   2      378.15      393.52     68.77 o 
  10  17   2      417.41      400.17     73.04 o 
  11  17   2      224.93      241.92     67.72 o 
  12  17   2      249.50      244.96     74.39 o 
  13  17   2       21.77       30.24    128.03 o 
  14  17   2      142.04      -49.87    103.94 o 
 -14  18   2      201.15      198.69     90.66 o 
 -13  18   2        0.51       30.91     74.65 o 
 -12  18   2      221.22       52.22    142.20 o 
 -11  18   2        4.88       71.09     54.80 o 
 -10  18   2      224.56      184.43     79.93 o 
  -9  18   2      232.09      311.28     60.42 o 
  -8  18   2       79.15       30.45     42.49 o 
  -7  18   2      915.96      917.08    164.26 o 
  -6  18   2       22.55        1.79     51.61 o 
  -5  18   2      966.86     1048.73     81.26 o 
  -4  18   2       18.77       54.39     33.42 o 
  -3  18   2     1204.07     1276.18     84.14 o 
  -2  18   2      242.54      300.10     43.44 o 
  -1  18   2      506.51      587.11     53.80 o 
   0  18   2      992.11     1049.44     73.65 o 
   1  18   2       17.70       71.80     34.11 o 
   2  18   2     1639.77     1933.56    129.73 o 
   3  18   2       12.06       47.26     75.19 o 
   4  18   2     1495.95     1447.64    126.51 o 
   5  18   2       16.63       47.32     46.33 o 
   6  18   2      855.69      783.00     88.15 o 
   7  18   2       58.66       41.71     51.65 o 
   8  18   2      283.55      375.99     97.84 o 
   9  18   2      295.49      256.71     63.38 o 
  10  18   2       28.46      -21.67     58.11 o 
  11  18   2      219.66      208.88     64.97 o 
  12  18   2       13.68        9.90     61.84 o 
  13  18   2      199.58      230.88     76.52 o 
 -13  19   2      148.10      164.57     56.67 o 
 -12  19   2        9.61      -34.09     61.94 o 
 -11  19   2      180.56       72.79     55.10 o 
 -10  19   2      144.50       78.15    100.64 o 
  -9  19   2      130.10      159.43     61.12 o 
  -8  19   2      248.44      223.39     71.87 o 
  -7  19   2       17.24      -17.05     35.49 o 
  -6  19   2      413.53      378.26     46.91 o 
  -5  19   2       16.63       42.90     35.52 o 
  -4  19   2      784.61      726.78     61.01 o 
  -3  19   2      197.25      172.13     41.20 o 
  -2  19   2      648.06      543.87     52.75 o 
  -1  19   2      248.61      207.26     42.09 o 
   0  19   2      320.46      298.78     44.37 o 
   1  19   2      983.55      838.52     74.76 o 
   2  19   2      335.01      453.12     58.82 o 
   3  19   2      643.74      704.70    105.38 o 
   4  19   2       31.38       10.52     79.47 o 
   5  19   2      390.89      341.69     98.21 o 
   6  19   2       21.97       16.09     52.11 o 
   7  19   2      322.20      207.97     56.18 o 
   8  19   2      216.96      176.30     59.66 o 
   9  19   2      259.50      221.23    105.43 o 
  10  19   2      109.79      163.67     67.85 o 
  11  19   2       42.50       82.35     60.62 o 
  12  19   2       73.65      170.03     69.72 o 
 -12  20   2      156.29      209.02     38.37 o 
 -11  20   2       16.13       83.81     29.82 o 
 -10  20   2      212.96      174.25    223.18 o 
  -9  20   2      129.81      139.00     40.67 o 
  -8  20   2       40.78       59.78     35.04 o 
  -7  20   2      648.52      542.83     55.64 o 
  -6  20   2       25.99       58.13     47.39 o 
  -5  20   2      905.74      798.78     82.37 o 
  -4  20   2       29.94       78.47     38.57 o 
  -3  20   2      839.11      947.16     86.82 o 
  -2  20   2      177.73      256.53     44.82 o 
  -1  20   2      493.46      576.77     55.42 o 
   0  20   2      788.31      677.36     59.89 o 
   1  20   2       79.30      105.85     47.44 o 
   2  20   2     1440.67     1385.85    122.92 o 
   3  20   2       33.50      202.83     73.68 o 
   4  20   2     1214.90     1079.97    108.23 o 
   5  20   2       10.65       36.36     56.16 o 
   6  20   2      557.76      545.56     75.17 o 
   7  20   2       95.26      211.05     60.34 o 
   8  20   2      248.05      356.54     78.66 o 
   9  20   2      362.02      376.99     96.49 o 
  10  20   2       98.61       99.49     58.98 o 
  11  20   2      305.88      397.24     77.40 o 
 -11  21   2       30.85       41.45     28.80 o 
 -10  21   2        5.03      103.47     53.33 o 
  -9  21   2      127.57      105.89     47.28 o 
  -8  21   2       38.80       58.12     36.62 o 
  -7  21   2       90.57       72.41     42.60 o 
  -6  21   2       29.67       47.16     37.36 o 
  -5  21   2        1.91      -45.61     45.61 o 
  -4  21   2       56.61       55.69     39.77 o 
  -3  21   2       40.04       44.23     39.00 o 
  -2  21   2      132.25      141.96     41.70 o 
  -1  21   2       40.12       80.45     38.83 o 
   0  21   2      163.47      156.65     51.55 o 
   1  21   2       81.30       34.65     45.69 o 
   2  21   2       69.32      148.01     57.38 o 
   3  21   2       64.93      175.75     73.21 o 
   4  21   2       68.77      111.50     94.02 o 
   5  21   2       26.01       -6.65     56.32 o 
   6  21   2       11.63       42.85     55.36 o 
   7  21   2      105.21      106.42     54.12 o 
   8  21   2       19.98      150.70     57.98 o 
   9  21   2      106.70      261.75     64.62 o 
  10  21   2        7.04      225.94     69.53 o 
 -10  22   2      246.12       95.04     93.12 o 
  -9  22   2       87.97       95.57     36.88 o 
  -8  22   2       44.29        1.66     69.01 o 
  -7  22   2      258.85      196.15     45.31 o 
  -6  22   2        0.09       -6.50     50.69 o 
  -5  22   2      691.64      533.20     71.16 o 
  -4  22   2        1.16       45.50     43.18 o 
  -3  22   2      648.76      613.07     62.96 o 
  -2  22   2       59.68       98.21     42.91 o 
  -1  22   2      301.53      379.82     62.34 o 
   0  22   2      501.76      395.14     62.18 o 
   1  22   2      116.23      130.12    107.53 o 
   2  22   2      791.29      649.57    160.31 o 
   3  22   2       31.09       61.00     73.02 o 
   4  22   2      623.73      613.94     89.83 o 
   5  22   2        5.75      137.08     66.82 o 
   6  22   2      328.65      255.84     69.30 o 
   7  22   2       45.65       63.27     53.44 o 
   8  22   2      192.63      360.14     92.79 o 
   9  22   2      271.83      591.78    187.56 o 
  -8  23   2        1.19       53.00     66.05 o 
  -7  23   2        1.63      -16.06     40.63 o 
  -6  23   2        4.29       18.91     45.51 o 
  -5  23   2        3.87       44.96     53.40 o 
  -4  23   2        3.55       62.23     52.50 o 
  -3  23   2       13.16        3.04     49.09 o 
  -2  23   2       17.23       71.01     71.56 o 
  -1  23   2       41.12       73.38     51.68 o 
   0  23   2       11.75       33.24     49.54 o 
   1  23   2       16.76        7.97     60.99 o 
   2  23   2        1.26       80.24     58.94 o 
   3  23   2        8.24     -118.68    280.60 o 
   4  23   2        0.53      -49.06    113.62 o 
   5  23   2        0.08       52.35     67.13 o 
   6  23   2        3.68       68.55     65.07 o 
   7  23   2       22.22      143.42     97.00 o 
  -6  24   2        1.43       97.79     56.51 o 
  -5  24   2      395.40      321.66     72.36 o 
  -4  24   2        0.59      180.23     55.31 o 
  -3  24   2      350.91      405.98     67.27 o 
  -2  24   2        8.47       36.58     80.14 o 
  -1  24   2      155.18      217.29     57.58 o 
   0  24   2      169.50       92.93     74.29 o 
   1  24   2       59.11      146.46     62.39 o 
   2  24   2      367.26      276.42    295.81 o 
   3  24   2        8.64       21.74    213.92 o 
   4  24   2      330.56      385.22     90.05 o 
   5  24   2        1.00       -9.29    109.89 o 
  -3  25   2        0.39     -101.19    101.19 o 
  -2  25   2        1.66       19.87    104.36 o 
  -1  25   2        0.10      153.31     94.54 o 
   0  25   2        3.26       68.81    104.28 o 
   1  25   2        0.71     -112.54    126.75 o 
 -20   1   3      500.56      626.84    111.47 o 
 -19   1   3        0.66        1.95     89.49 o 
 -18   1   3     1101.95     1342.85    212.02 o 
 -17   1   3      210.85      157.94    161.37 o 
 -16   1   3      948.92     1260.61    134.25 o 
 -15   1   3      584.99      594.08     84.19 o 
 -14   1   3      768.12      752.99     73.65 o 
 -13   1   3     1266.70     1244.38     98.05 o 
 -12   1   3       28.63      136.84     38.26 o 
 -11   1   3     5535.61     5453.89    317.15 o 
 -10   1   3        8.98       13.50     17.06 o 
  -9   1   3     4265.76     4684.26    313.77 o 
  -8   1   3     2318.64     2150.73    148.93 o 
  -7   1   3     2053.05     2439.18    119.56 o 
  -6   1   3    13750.33    12069.29    625.15 o 
  -5   1   3      283.12       15.04     34.54 o 
  -4   1   3    17378.87    16525.88    722.64 o 
  -3   1   3       39.46       65.17     17.96 o 
  -2   1   3     4202.04     5833.90    342.26 o 
  -1   1   3    16520.95    17624.55   1021.11 o 
   0   1   3    26808.39    27313.08   1408.91 o 
   1   1   3     4594.74     3600.07    415.28 o 
   2   1   3     9814.90     7766.72    400.98 o 
   3   1   3    32007.89    25093.64   1293.31 o 
   4   1   3     2108.38     2270.80    139.05 o 
   5   1   3    10047.15     7900.82    452.87 o 
   6   1   3       34.03       89.96     23.75 o 
   7   1   3    13800.87    13730.74    913.21 o 
   8   1   3     1667.14     1497.96    121.58 o 
   9   1   3    11008.23    10439.65    699.20 o 
  10   1   3     5327.41     4592.61    316.02 o 
  11   1   3     2732.32     2615.76    190.01 o 
  12   1   3      841.35      745.02     98.62 o 
  13   1   3     1111.20     1384.35    153.34 o 
  14   1   3     3195.21     2719.14    248.47 o 
  15   1   3        7.51      -30.40     62.94 o 
  16   1   3     1353.61     1278.79    149.36 o 
  17   1   3       85.42       32.62     91.22 o 
  18   1   3      426.66      445.09    111.29 o 
 -20   2   3       11.34      129.88    113.03 o 
 -19   2   3       47.59      -32.91     75.05 o 
 -18   2   3       39.00       81.58     67.94 o 
 -17   2   3       64.55       82.39     60.72 o 
 -16   2   3       25.70      138.87     58.44 o 
 -15   2   3       51.90      129.61     59.24 o 
 -14   2   3      780.96      898.48     86.84 o 
 -13   2   3      414.14      524.47     51.69 o 
 -12   2   3      236.28      211.35     31.38 o 
 -11   2   3       21.54       10.18     21.61 o 
 -10   2   3       66.82      143.98     24.17 o 
  -9   2   3        9.59       -1.83     16.12 o 
  -8   2   3      873.70      932.94     62.64 o 
  -7   2   3     1454.99     1501.30     82.82 o 
  -6   2   3       40.49      103.92     13.90 o 
  -5   2   3      443.43      747.41     63.08 o 
  -4   2   3     1191.15     1190.27     74.43 o 
  -3   2   3     1165.06     1199.22     66.62 o 
  -2   2   3     2366.95     2101.69    112.65 o 
  -1   2   3      152.81      408.32     39.16 o 
   0   2   3     1881.94     1939.73    103.96 o 
   1   2   3      861.85      750.08     43.33 o 
   2   2   3     1003.87     1016.76     51.60 o 
   3   2   3     3659.71     2649.28    216.53 o 
   4   2   3     1315.17      904.76     70.03 o 
   5   2   3       30.12       14.98     14.15 o 
   6   2   3      759.32      737.76     90.90 o 
   7   2   3      122.29       98.60     30.13 o 
   8   2   3      703.02      798.62     60.57 o 
   9   2   3      609.20      570.65     59.96 o 
  10   2   3      374.10      438.13     54.32 o 
  11   2   3      706.31      745.01     97.68 o 
  12   2   3        0.61      121.03    100.39 o 
  13   2   3      535.77      622.16    204.34 o 
  14   2   3       57.24      126.36     70.67 o 
  15   2   3      114.76      125.48     77.73 o 
  16   2   3        1.73       35.39     72.90 o 
  17   2   3       68.18       91.68     84.03 o 
  18   2   3        0.93       31.53     94.36 o 
 -20   3   3      364.58      387.05    205.49 o 
 -19   3   3        0.81       11.84     74.65 o 
 -18   3   3      705.49      745.30    112.72 o 
 -17   3   3      161.89      138.32     67.04 o 
 -16   3   3      853.87     1129.73    129.57 o 
 -15   3   3      760.14      893.95    143.85 o 
 -14   3   3      545.21      611.24     68.57 o 
 -13   3   3     1495.57     1630.82    126.79 o 
 -12   3   3        0.54       51.67     28.66 o 
 -11   3   3     2764.74     3383.49    201.26 o 
 -10   3   3       12.38       31.61     19.22 o 
  -9   3   3     3623.95     4184.01    244.28 o 
  -8   3   3     1354.18     1279.16     72.99 o 
  -7   3   3     3803.55     4242.71    220.87 o 
  -6   3   3     4536.02     4030.40    191.85 o 
  -5   3   3     3849.78     4083.17    210.62 o 
  -4   3   3     3616.67     3429.53    164.01 o 
  -3   3   3     5870.68     6522.91    307.74 o 
  -2   3   3    14891.68    14367.98    834.17 o 
  -1   3   3      473.04      373.61     25.58 o 
   0   3   3     4021.61     4887.12    253.39 o 
   1   3   3     8171.75     8087.71    420.21 o 
   2   3   3     5693.71     4680.80    307.60 o 
   3   3   3    11734.02     9670.46    554.70 o 
   4   3   3     2533.87     2198.56    130.93 o 
   5   3   3    10228.65     9364.18    623.69 o 
   6   3   3      203.96      198.89     24.33 o 
   7   3   3     8874.82     7063.14    475.55 o 
   8   3   3      773.14      787.22     59.53 o 
   9   3   3     8599.90     7375.30    425.91 o 
  10   3   3     1254.46     1498.95    160.57 o 
  11   3   3     1909.03     1744.90    173.90 o 
  12   3   3     1062.55     1079.52    127.11 o 
  13   3   3      585.32      588.06     94.29 o 
  14   3   3     1756.62     1849.57    189.11 o 
  15   3   3       42.32       40.87     69.41 o 
  16   3   3      902.62      976.30    131.91 o 
  17   3   3       36.88       57.35     85.76 o 
  18   3   3      354.76      385.41    105.39 o 
 -20   4   3       28.03      -29.37     75.96 o 
 -19   4   3      176.88      219.73    160.96 o 
 -18   4   3       18.51       93.03     68.74 o 
 -17   4   3      222.59      433.41     85.88 o 
 -16   4   3       44.33       47.93     65.44 o 
 -15   4   3      274.19      389.93     60.62 o 
 -14   4   3      995.00     1027.52     93.97 o 
 -13   4   3      627.13      797.06     78.22 o 
 -12   4   3     1708.64     1579.62    103.84 o 
 -11   4   3      851.55     1046.09     82.93 o 
 -10   4   3     1145.09     1377.89     91.71 o 
  -9   4   3        1.00       36.94     21.16 o 
  -8   4   3       87.81      116.98     22.28 o 
  -7   4   3      218.90      298.92     32.83 o 
  -6   4   3     2582.93     2867.41    150.27 o 
  -5   4   3     4603.04     4002.47    270.91 o 
  -4   4   3     2463.81     2981.66    143.84 o 
  -3   4   3     1122.81     1198.31     60.24 o 
  -2   4   3       55.13       61.23     16.12 o 
  -1   4   3      395.00      274.35     19.20 o 
   0   4   3     9525.06     8528.25    402.66 o 
   1   4   3      887.00      831.65     50.41 o 
   2   4   3     7749.39     6937.54    354.75 o 
   3   4   3       33.83       18.87     14.77 o 
   4   4   3     8124.11     6157.44    355.61 o 
   5   4   3      418.55      434.21     31.68 o 
   6   4   3     2241.53     2187.49    189.15 o 
   7   4   3     1250.30     1077.61     73.34 o 
   8   4   3     2128.24     1790.92    136.15 o 
   9   4   3     1459.53     1385.48    101.80 o 
  10   4   3      752.40      843.05    235.24 o 
  11   4   3     1974.42     1866.37    181.89 o 
  12   4   3      327.47      505.06     99.20 o 
  13   4   3      710.75      846.83    117.78 o 
  14   4   3       66.24        2.48    154.02 o 
  15   4   3      337.21      355.18     88.73 o 
  16   4   3        0.01      -37.52     69.05 o 
  17   4   3      150.91      256.66     89.54 o 
  18   4   3       16.48      -61.42     95.01 o 
 -20   5   3      198.59      452.96    140.14 o 
 -19   5   3        0.65      139.50     73.33 o 
 -18   5   3      450.55      472.90     92.45 o 
 -17   5   3      154.89      220.88     76.05 o 
 -16   5   3      687.80      769.83    143.19 o 
 -15   5   3      863.84      820.05     84.87 o 
 -14   5   3      267.93      381.80     59.96 o 
 -13   5   3     1752.75     1941.12    148.47 o 
 -12   5   3       15.57       30.57     34.93 o 
 -11   5   3     2791.32     3283.49    198.43 o 
 -10   5   3      206.09      192.25     33.78 o 
  -9   5   3     3442.64     3801.93    222.76 o 
  -8   5   3     2710.78     2685.83    186.61 o 
  -7   5   3     1071.14     1699.42    120.22 o 
  -6   5   3     6276.28     6787.58    389.80 o 
  -5   5   3     5736.41     5331.60    276.12 o 
  -4   5   3     4693.86     4664.33    244.28 o 
  -3   5   3     2019.19     2180.37    106.89 o 
  -2   5   3    21176.64    23637.59   1110.67 o 
  -1   5   3        1.25       -9.75     10.13 o 
   0   5   3    17053.88    17280.94    993.17 o 
   1   5   3     1671.60     1813.24     97.22 o 
   2   5   3     9766.85     9507.98    541.99 o 
   3   5   3     3066.63     2757.81    185.78 o 
   4   5   3     3611.87     3302.96    223.46 o 
   5   5   3     6484.56     5700.11    464.20 o 
   6   5   3     1891.01     1797.02    144.78 o 
   7   5   3     7499.65     6196.16    414.15 o 
   8   5   3      177.47      130.19     27.82 o 
   9   5   3     3131.79     3478.50    242.87 o 
  10   5   3      481.73      604.25     67.34 o 
  11   5   3      877.51     1034.25    119.03 o 
  12   5   3     1072.93     1040.62    124.11 o 
  13   5   3      104.40      185.84     74.12 o 
  14   5   3      811.53      938.50    127.72 o 
  15   5   3       14.79       37.73     70.66 o 
  16   5   3      463.85      573.68    107.04 o 
  17   5   3       19.49      -57.24     83.50 o 
  18   5   3      233.15      119.65    101.28 o 
 -19   6   3      314.57      326.26     90.23 o 
 -18   6   3        7.55      154.74    184.34 o 
 -17   6   3      399.27      389.41     98.57 o 
 -16   6   3       85.71       85.46     59.60 o 
 -15   6   3      592.94      811.75     86.53 o 
 -14   6   3     1180.36     1223.25    164.01 o 
 -13   6   3      659.47      809.42    105.83 o 
 -12   6   3     1987.86     2102.06    157.04 o 
 -11   6   3      770.08      905.48     69.93 o 
 -10   6   3     2785.45     2804.91    170.28 o 
  -9   6   3      169.87      273.53     34.46 o 
  -8   6   3     2282.39     2543.29    152.49 o 
  -7   6   3     1141.68     1214.27     96.83 o 
  -6   6   3      858.89     1126.66     75.78 o 
  -5   6   3     5887.57     5771.10    297.70 o 
  -4   6   3      857.45     1038.00     84.88 o 
  -3   6   3     3898.25     3959.23    189.95 o 
  -2   6   3       20.27       62.65     13.10 o 
  -1   6   3     2203.91     1951.05    105.13 o 
   0   6   3     3754.89     3448.78    180.81 o 
   1   6   3     4446.59     4403.65    229.32 o 
   2   6   3     4231.37     4011.41    209.30 o 
   3   6   3     4482.80     4462.80    259.90 o 
   4   6   3     5818.14     4923.77    402.73 o 
   5   6   3      143.02      165.01     56.93 o 
   6   6   3     3243.80     2602.84    180.22 o 
   7   6   3     1813.71     1454.84    107.62 o 
   8   6   3     1063.21     1242.93    100.24 o 
   9   6   3      748.55      719.74     71.35 o 
  10   6   3     2090.27     2213.77    164.95 o 
  11   6   3     1829.63     1762.64    206.40 o 
  12   6   3      828.50      843.69    109.38 o 
  13   6   3     1026.02     1074.74    133.79 o 
  14   6   3       40.19       -1.11     70.35 o 
  15   6   3      536.12      625.00    198.31 o 
  16   6   3        7.19       45.51     62.71 o 
  17   6   3      307.78      224.61     97.76 o 
  18   6   3       46.72       28.75    137.82 o 
 -19   7   3        2.47       82.29    170.38 o 
 -18   7   3      114.73      165.24     75.09 o 
 -17   7   3      190.30      247.10     86.35 o 
 -16   7   3      228.23      265.33     84.47 o 
 -15   7   3      503.12      530.38     69.31 o 
 -14   7   3        1.34       76.68     42.72 o 
 -13   7   3      904.49     1240.48    160.89 o 
 -12   7   3       46.97       46.28     38.45 o 
 -11   7   3     1626.27     1735.15    113.80 o 
 -10   7   3      289.48      370.36     40.60 o 
  -9   7   3     4827.70     5178.00    302.16 o 
  -8   7   3     1524.02     1440.37     92.92 o 
  -7   7   3     2210.95     2557.25    153.15 o 
  -6   7   3     4710.87     5109.71    296.23 o 
  -5   7   3     1271.55     1235.82     70.09 o 
  -4   7   3     4289.62     4201.58    219.61 o 
  -3   7   3       95.91      168.20     17.75 o 
  -2   7   3     7825.12     8422.17    434.45 o 
  -1   7   3      165.43      185.62     20.91 o 
   0   7   3    14949.13    15337.04    787.51 o 
   1   7   3      226.42      322.79     35.34 o 
   2   7   3     3694.42     3452.47    181.60 o 
   3   7   3      394.07      441.01     32.01 o 
   4   7   3     1711.86     1629.69    100.79 o 
   5   7   3     3487.51     3676.97    217.49 o 
   6   7   3      901.07      926.25     76.32 o 
   7   7   3     2540.97     2617.40    183.83 o 
   8   7   3       78.95       85.72     56.33 o 
   9   7   3      611.51      736.91     75.28 o 
  10   7   3        0.64       36.44     39.11 o 
  11   7   3      681.73      946.24    119.98 o 
  12   7   3      473.71      551.68     95.20 o 
  13   7   3       53.97      148.65     71.61 o 
  14   7   3      281.70      331.76     90.09 o 
  15   7   3        0.48       -4.40     91.14 o 
  16   7   3      215.56      239.92    171.29 o 
  17   7   3        4.64       65.73     88.16 o 
 -19   8   3      340.62      355.58     88.15 o 
 -18   8   3       35.00       11.94     65.03 o 
 -17   8   3      487.65      456.83     88.91 o 
 -16   8   3      200.53      190.58    100.13 o 
 -15   8   3      559.02      631.30     87.40 o 
 -14   8   3     1232.51     1225.28    116.95 o 
 -13   8   3      553.00      738.45     79.80 o 
 -12   8   3     2563.47     2821.78    207.47 o 
 -11   8   3      136.90      192.92     45.29 o 
 -10   8   3     3306.16     3712.32    222.50 o 
  -9   8   3       24.94       44.78     24.61 o 
  -8   8   3     2499.76     2846.88    170.52 o 
  -7   8   3     1983.14     1739.33    108.39 o 
  -6   8   3      860.85     1029.61     61.71 o 
  -5   8   3     6048.44     6282.12    366.02 o 
  -4   8   3       35.99       89.59     16.77 o 
  -3   8   3    13760.91    14815.44    761.26 o 
  -2   8   3      459.56      550.29     58.98 o 
  -1   8   3     3311.17     2978.71    158.41 o 
   0   8   3     6894.48     7089.13    367.49 o 
   1   8   3     1422.15     1889.12    168.60 o 
   2   8   3     7461.64     7225.75    373.73 o 
   3   8   3     2807.92     3366.90    177.74 o 
   4   8   3     4409.83     3842.22    226.50 o 
   5   8   3       51.13       19.69     19.30 o 
   6   8   3     4647.16     4247.40    306.38 o 
   7   8   3     1069.95     1178.43     95.05 o 
   8   8   3     2082.09     2316.11    167.37 o 
   9   8   3      589.93      624.83     66.69 o 
  10   8   3     3361.29     3490.64    247.21 o 
  11   8   3     1945.84     1971.48    154.96 o 
  12   8   3      468.65      711.78    107.22 o 
  13   8   3     1465.74     1619.69    214.83 o 
  14   8   3       31.55      -10.12     74.63 o 
  15   8   3      499.28      687.10    113.36 o 
  16   8   3        0.89      -40.53     85.59 o 
  17   8   3      459.13      546.27    121.80 o 
 -19   9   3        7.45       94.75     78.73 o 
 -18   9   3       12.36       99.93    148.32 o 
 -17   9   3      149.69      171.52     73.36 o 
 -16   9   3        2.64      -35.56     63.76 o 
 -15   9   3      254.69      355.38     83.30 o 
 -14   9   3        1.30       -2.39     46.62 o 
 -13   9   3      331.43      528.14     72.07 o 
 -12   9   3      168.35      261.87     51.95 o 
 -11   9   3     1315.97     1537.56    127.56 o 
 -10   9   3      741.26      852.21     67.11 o 
  -9   9   3     2796.58     2883.07    174.89 o 
  -8   9   3      676.53      774.20     60.38 o 
  -7   9   3     2299.43     2270.27    138.91 o 
  -6   9   3      695.64      776.88     57.27 o 
  -5   9   3      583.25      646.84     43.60 o 
  -4   9   3     1565.86     1768.97     97.60 o 
  -3   9   3      121.87      122.22     21.36 o 
  -2   9   3     6592.63     6678.29    384.69 o 
  -1   9   3      930.66     1000.88     61.35 o 
   0   9   3     5220.95     5564.96    290.46 o 
   1   9   3      489.79      567.22     39.75 o 
   2   9   3     2466.38     2476.58    134.01 o 
   3   9   3       95.14      115.82     20.82 o 
   4   9   3     1564.29     1479.60     78.92 o 
   5   9   3      707.60      683.62     52.81 o 
   6   9   3      945.18      903.41     76.32 o 
   7   9   3      165.49      239.57     42.90 o 
   8   9   3      206.40      266.68     46.74 o 
   9   9   3      275.66      317.86     51.01 o 
  10   9   3       86.79      158.61     63.54 o 
  11   9   3      226.20      306.47     62.82 o 
  12   9   3       51.90       66.28     95.43 o 
  13   9   3       10.78       19.26     71.41 o 
  14   9   3       42.06      -16.74     75.78 o 
  15   9   3        6.76      -67.94     78.22 o 
  16   9   3       50.78       -4.96     90.57 o 
  17   9   3        0.67       75.87    117.60 o 
 -18  10   3       82.09      117.13     93.70 o 
 -17  10   3      510.40      606.79     85.44 o 
 -16  10   3      352.35      362.38     69.58 o 
 -15  10   3      405.51      489.29     85.44 o 
 -14  10   3     1380.94     1528.99    147.96 o 
 -13  10   3      136.94      243.15     51.08 o 
 -12  10   3     3776.33     4218.51    295.43 o 
 -11  10   3        4.14       47.31     39.16 o 
 -10  10   3     3762.42     3872.38    232.30 o 
  -9  10   3      799.29      894.30     68.82 o 
  -8  10   3     3708.59     3947.44    232.09 o 
  -7  10   3     2725.72     2388.26    145.91 o 
  -6  10   3     2277.22     2638.20    159.06 o 
  -5  10   3     9326.39     8963.57    463.68 o 
  -4  10   3      346.72      348.59     47.12 o 
  -3  10   3    11370.61    11637.32    665.89 o 
  -2  10   3      237.47      251.95     30.61 o 
  -1  10   3     6524.95     6616.15    381.01 o 
   0  10   3     1817.90     1882.82    115.75 o 
   1  10   3     6498.13     6871.98    357.91 o 
   2  10   3     8748.48     9049.02    525.73 o 
   3  10   3     2525.47     3176.35    169.88 o 
   4  10   3     7218.11     6676.64    304.25 o 
   5  10   3      144.95      187.40     33.63 o 
   6  10   3     8154.52     6926.02    462.99 o 
   7  10   3      474.93      537.37     60.05 o 
   8  10   3     3814.06     3533.23    246.06 o 
   9  10   3      466.35      593.53     86.38 o 
  10  10   3     1646.28     2001.11    192.82 o 
  11  10   3     1451.91     1600.41    180.25 o 
  12  10   3      435.78      576.13     98.52 o 
  13  10   3     1215.75     1460.98    253.58 o 
  14  10   3        7.73      196.39     89.46 o 
  15  10   3      440.22      550.31    114.99 o 
  16  10   3        4.69       -7.82     95.44 o 
  17  10   3      355.33      -45.61    177.81 o 
 -18  11   3        0.07      177.57    188.64 o 
 -17  11   3       44.92      141.19     63.00 o 
 -16  11   3        0.05       76.93     62.42 o 
 -15  11   3       40.40      131.59     57.53 o 
 -14  11   3        6.83       69.02     54.40 o 
 -13  11   3       23.97      123.18     50.63 o 
 -12  11   3        1.30       58.95     71.62 o 
 -11  11   3      104.50      166.56     48.38 o 
 -10  11   3       78.85      118.33     38.39 o 
  -9  11   3      265.44      306.70     40.74 o 
  -8  11   3        0.22        6.34     25.09 o 
  -7  11   3      742.43      775.68     61.45 o 
  -6  11   3      296.70      218.98     31.17 o 
  -5  11   3      531.62      621.90     57.78 o 
  -4  11   3      677.76     1054.91     73.79 o 
  -3  11   3       18.88       39.75     32.22 o 
  -2  11   3     2779.64     2648.84    159.52 o 
  -1  11   3     1535.33     1669.09    105.06 o 
   0  11   3     1515.75     1580.54    100.08 o 
   1  11   3      255.77      218.25     29.84 o 
   2  11   3      560.31      723.62     77.62 o 
   3  11   3      157.12      142.52     23.03 o 
   4  11   3      210.31      334.09     29.66 o 
   5  11   3        8.79      -27.73     27.73 o 
   6  11   3      693.99      676.74     65.40 o 
   7  11   3       66.17       19.21     35.11 o 
   8  11   3      427.99      516.90     93.21 o 
   9  11   3       43.72      -18.90     41.57 o 
  10  11   3       83.02      106.19     51.39 o 
  11  11   3        5.58      -47.31     47.31 o 
  12  11   3        2.96       57.64     56.62 o 
  13  11   3        1.71      -72.60     72.60 o 
  14  11   3        0.63       17.12     77.12 o 
  15  11   3        2.65       33.55     87.91 o 
  16  11   3        0.70      -24.26    208.30 o 
 -18  12   3       76.33      336.95    177.32 o 
 -17  12   3      395.38      481.52     86.22 o 
 -16  12   3      218.63      334.64    121.95 o 
 -15  12   3      386.04      480.35     74.49 o 
 -14  12   3      654.70      860.89     97.39 o 
 -13  12   3      183.94      247.76     59.53 o 
 -12  12   3     2233.54     2489.08    188.79 o 
 -11  12   3       72.24       33.51     55.28 o 
 -10  12   3     2313.76     2417.55    178.22 o 
  -9  12   3      876.89      838.34     68.74 o 
  -8  12   3     2087.25     2372.86    148.59 o 
  -7  12   3      520.05      709.19     59.46 o 
  -6  12   3     1927.70     2305.76    164.83 o 
  -5  12   3     5131.65     4858.52    285.59 o 
  -4  12   3      448.46      598.80     51.68 o 
  -3  12   3     8861.31     8862.68    510.50 o 
  -2  12   3      265.78      286.47     35.96 o 
  -1  12   3     9193.03     9720.44    558.78 o 
   0  12   3      874.41      970.84     70.06 o 
   1  12   3     6727.56     7173.54    414.91 o 
   2  12   3     3654.64     3707.03    254.88 o 
   3  12   3     1712.00     1822.64     98.72 o 
   4  12   3     4282.28     4243.66    290.97 o 
   5  12   3       39.41       64.24     38.39 o 
   6  12   3     4579.62     4114.46    282.60 o 
   7  12   3        8.30        0.56     41.39 o 
   8  12   3     2877.16     2705.08    195.68 o 
   9  12   3      107.05      106.06     45.91 o 
  10  12   3      945.61     1107.32    105.78 o 
  11  12   3      692.34      778.19     89.78 o 
  12  12   3      229.21      332.06     70.98 o 
  13  12   3      606.98      645.95    115.25 o 
  14  12   3        7.46      -21.48     84.05 o 
  15  12   3      369.06      356.37    105.28 o 
  16  12   3        0.79       79.53     90.58 o 
 -17  13   3       21.25      126.35     96.66 o 
 -16  13   3       10.92       21.41     81.50 o 
 -15  13   3        0.67      -57.68     58.00 o 
 -14  13   3        0.71       -5.80     67.08 o 
 -13  13   3       20.07       87.35     54.62 o 
 -12  13   3        0.28       -2.26     44.92 o 
 -11  13   3        0.13      -39.77     39.77 o 
 -10  13   3       97.09      112.78     42.77 o 
  -9  13   3      103.09       80.51     34.34 o 
  -8  13   3       21.18       33.69     28.79 o 
  -7  13   3        8.21       18.55     27.30 o 
  -6  13   3       89.64      103.74     35.59 o 
  -5  13   3      144.89      106.77     29.91 o 
  -4  13   3        0.15      -29.60     29.60 o 
  -3  13   3      216.91      196.90     32.96 o 
  -2  13   3        0.07       -2.99     25.40 o 
  -1  13   3      571.34      660.89     54.99 o 
   0  13   3       28.87       26.14     26.00 o 
   1  13   3     1334.04     1335.10     89.87 o 
   2  13   3        1.27      -21.24     31.22 o 
   3  13   3      425.94      421.13     37.01 o 
   4  13   3      241.40      266.39     48.49 o 
   5  13   3      124.20      114.95     38.17 o 
   6  13   3      610.04      613.74     66.22 o 
   7  13   3      217.88      166.19     42.74 o 
   8  13   3      570.46      637.02     72.81 o 
   9  13   3       50.70       34.81     43.69 o 
  10  13   3       40.96       34.56     60.68 o 
  11  13   3       34.18       57.77     74.65 o 
  12  13   3        0.65       24.44     56.91 o 
  13  13   3        1.29       -6.76    123.11 o 
  14  13   3       62.50      177.32     92.14 o 
  15  13   3        6.29       46.49     84.08 o 
 -17  14   3      229.68      299.61    142.78 o 
 -16  14   3      188.49      353.55    106.90 o 
 -15  14   3      276.66      219.46     73.09 o 
 -14  14   3      509.09      522.90     83.07 o 
 -13  14   3       97.43       98.54     58.64 o 
 -12  14   3     1521.25     1561.19    221.72 o 
 -11  14   3       73.57       60.77     45.20 o 
 -10  14   3     2263.08     2214.07    201.45 o 
  -9  14   3      887.29      923.98     86.82 o 
  -8  14   3     3890.29     3680.52    223.13 o 
  -7  14   3      703.94      809.71     66.69 o 
  -6  14   3     1846.59     1799.50    133.63 o 
  -5  14   3     3053.09     2925.51    178.69 o 
  -4  14   3       82.93      107.50     32.44 o 
  -3  14   3     5006.08     4995.50    293.91 o 
  -2  14   3      135.40      187.75     41.91 o 
  -1  14   3     6305.15     6577.55    383.18 o 
   0  14   3      141.10      188.63     34.84 o 
   1  14   3     5379.14     5595.60    379.43 o 
   2  14   3      673.91      838.50    113.56 o 
   3  14   3     1779.62     1971.68    109.01 o 
   4  14   3     2216.57     2259.38    166.34 o 
   5  14   3       79.23      101.96     60.61 o 
   6  14   3     2760.02     2893.91    206.84 o 
   7  14   3        2.55       32.31     40.83 o 
   8  14   3     1970.15     1776.33    181.32 o 
   9  14   3       55.82      101.97     47.16 o 
  10  14   3      637.71      639.77     78.58 o 
  11  14   3      206.98      257.17     64.49 o 
  12  14   3      200.14      249.14     68.98 o 
  13  14   3      348.61      451.08     77.77 o 
  14  14   3       35.99       55.12    111.22 o 
  15  14   3      321.22      243.27     98.19 o 
 -16  15   3       82.95       63.97     86.36 o 
 -15  15   3        8.71      -63.57     63.57 o 
 -14  15   3       17.50       15.13     64.32 o 
 -13  15   3       54.90      144.42     75.60 o 
 -12  15   3       18.54      -33.50     49.27 o 
 -11  15   3      320.99      331.56     63.11 o 
 -10  15   3        2.32      -33.81     54.12 o 
  -9  15   3      551.26      496.46     65.59 o 
  -8  15   3        5.85       48.30     34.06 o 
  -7  15   3      180.30      246.80     43.05 o 
  -6  15   3      253.75      344.21     51.45 o 
  -5  15   3      298.83      354.31     45.28 o 
  -4  15   3      601.91      670.56     60.58 o 
  -3  15   3        0.03        3.13     28.51 o 
  -2  15   3      958.73     1238.61     89.51 o 
  -1  15   3       52.19       25.36     28.87 o 
   0  15   3      519.72      653.33     58.99 o 
   1  15   3      409.97      423.03     58.92 o 
   2  15   3      210.14      311.50     35.50 o 
   3  15   3      109.53       76.39     44.30 o 
   4  15   3        9.15      -28.66     40.14 o 
   5  15   3       92.58       77.04     44.29 o 
   6  15   3        2.12       37.78     50.35 o 
   7  15   3      349.65      324.72     55.01 o 
   8  15   3       89.21      133.21     48.88 o 
   9  15   3      242.63      281.62     57.46 o 
  10  15   3       43.59       46.42     53.78 o 
  11  15   3       21.04      -23.96     62.71 o 
  12  15   3       45.30       55.01     61.02 o 
  13  15   3        9.76       -6.34     59.53 o 
  14  15   3       82.85      151.26    118.74 o 
 -15  16   3      131.45      198.34     79.29 o 
 -14  16   3      264.50      404.97     86.65 o 
 -13  16   3       49.34      109.93     60.75 o 
 -12  16   3      627.92      495.39     75.89 o 
 -11  16   3      107.89       50.92     55.18 o 
 -10  16   3     1291.40     1324.44    119.51 o 
  -9  16   3      678.78      638.40     76.00 o 
  -8  16   3     2003.08     1926.89    147.24 o 
  -7  16   3      575.01      576.87     61.86 o 
  -6  16   3     1734.34     1829.64    140.34 o 
  -5  16   3     1218.35     1326.40     96.61 o 
  -4  16   3        1.14       60.95     34.69 o 
  -3  16   3     2758.95     2753.17    170.69 o 
  -2  16   3      279.37      405.42     48.61 o 
  -1  16   3     2859.75     3122.63    191.68 o 
   0  16   3      220.41      233.75     41.35 o 
   1  16   3     1671.25     1778.34    102.27 o 
   2  16   3      706.62      871.20     62.06 o 
   3  16   3      303.13      282.58     57.14 o 
   4  16   3     1594.58     1658.16    136.96 o 
   5  16   3        5.13       28.18     46.05 o 
   6  16   3     1721.71     1779.96    193.39 o 
   7  16   3        9.36       76.45     46.71 o 
   8  16   3     1144.36     1009.71    100.25 o 
   9  16   3       31.51       58.27     53.68 o 
  10  16   3      352.17      293.60     79.41 o 
  11  16   3      172.00      176.50     64.91 o 
  12  16   3      125.70       75.20     64.97 o 
  13  16   3      188.30      375.06     81.85 o 
  14  16   3       12.44       45.11    161.45 o 
 -15  17   3       49.43      284.55    218.24 o 
 -14  17   3       11.10       67.13     68.52 o 
 -13  17   3      123.98       98.09     67.06 o 
 -12  17   3        2.26       82.27     59.65 o 
 -11  17   3      341.35      416.86     81.97 o 
 -10  17   3       25.81        0.29     51.87 o 
  -9  17   3      875.94      954.71     94.65 o 
  -8  17   3       67.59       80.08     45.69 o 
  -7  17   3      288.21      302.96     47.10 o 
  -6  17   3      409.30      509.52     65.90 o 
  -5  17   3       85.92      127.27     39.65 o 
  -4  17   3      421.98      514.22     55.68 o 
  -3  17   3      188.22      211.38     59.21 o 
  -2  17   3      620.42      718.20     76.66 o 
  -1  17   3       21.94       45.92     34.72 o 
   0  17   3      528.02      654.55     56.73 o 
   1  17   3      106.69       78.58     38.21 o 
   2  17   3       63.76       56.82     37.94 o 
   3  17   3      196.17      148.36     55.07 o 
   4  17   3       71.83       73.47     52.64 o 
   5  17   3      471.04      505.67     73.53 o 
   6  17   3       17.78       53.44     53.85 o 
   7  17   3      736.01      650.90     90.88 o 
   8  17   3       42.89      -14.93     50.01 o 
   9  17   3      291.16      318.31     69.39 o 
  10  17   3       42.66      -20.07     76.68 o 
  11  17   3       13.41        4.78     55.68 o 
  12  17   3       59.13      165.60     71.95 o 
  13  17   3       11.96      196.82     80.14 o 
 -14  18   3      201.18      213.61     78.03 o 
 -13  18   3       17.29       74.66     65.21 o 
 -12  18   3      123.52       34.54     71.01 o 
 -11  18   3       32.41      -57.92     86.22 o 
 -10  18   3      436.79      398.77    198.97 o 
  -9  18   3      177.88      231.41     55.54 o 
  -8  18   3      811.34      725.93     79.55 o 
  -7  18   3      476.66      437.60     54.98 o 
  -6  18   3      356.33      346.03     59.55 o 
  -5  18   3      569.92      518.11     58.39 o 
  -4  18   3       35.77       61.90     39.20 o 
  -3  18   3     1361.95     1370.83    144.49 o 
  -2  18   3       11.06       95.03     40.46 o 
  -1  18   3     1541.55     1626.44    102.16 o 
   0  18   3      196.79      238.58     42.85 o 
   1  18   3      570.88      604.89     55.93 o 
   2  18   3      408.51      251.35    103.61 o 
   3  18   3      202.50      206.65     60.47 o 
   4  18   3      587.86      470.83     71.28 o 
   5  18   3       67.88       21.98     52.46 o 
   6  18   3      730.01      627.73     79.55 o 
   7  18   3        8.57       21.31     65.28 o 
   8  18   3      314.49      281.42     67.13 o 
   9  18   3       11.96      -54.82     54.82 o 
  10  18   3      108.00      146.84     61.47 o 
  11  18   3       85.31       49.15     62.61 o 
  12  18   3       72.05       18.07     65.13 o 
 -13  19   3      235.09      228.62     70.90 o 
 -12  19   3        5.34       83.25     62.85 o 
 -11  19   3      480.22      458.55     77.31 o 
 -10  19   3       62.06        0.02     50.82 o 
  -9  19   3      710.13      685.27     80.35 o 
  -8  19   3      177.07      221.46     55.03 o 
  -7  19   3      482.87      483.86     67.16 o 
  -6  19   3      422.95      534.93     67.28 o 
  -5  19   3      115.34       93.63     50.17 o 
  -4  19   3      916.55     1051.44    101.71 o 
  -3  19   3       33.87       87.39     39.41 o 
  -2  19   3     1898.66     2157.03    127.17 o 
  -1  19   3        9.92       34.81     40.43 o 
   0  19   3     1354.45     1482.57     98.52 o 
   1  19   3      200.52      185.75     42.78 o 
   2  19   3      401.56      355.78     80.95 o 
   3  19   3      378.28      332.73     67.54 o 
   4  19   3      104.85      136.13     61.04 o 
   5  19   3      601.26      554.66     80.71 o 
   6  19   3       11.01       28.70     54.66 o 
   7  19   3      458.44      493.77    106.22 o 
   8  19   3       13.71       -2.95     57.45 o 
   9  19   3      209.34      208.55     86.25 o 
  10  19   3      102.47      118.15     62.27 o 
  11  19   3       21.55      133.04     67.48 o 
 -12  20   3       59.99      -35.60     70.37 o 
 -11  20   3        2.73      -53.52    111.16 o 
 -10  20   3       67.79       62.50     62.52 o 
  -9  20   3       75.83       65.60    198.97 o 
  -8  20   3      187.42      255.02     70.20 o 
  -7  20   3       95.19      106.92     58.08 o 
  -6  20   3       74.05       68.07     68.17 o 
  -5  20   3       84.66       43.93     40.51 o 
  -4  20   3      103.26      115.29     41.68 o 
  -3  20   3      243.66      323.10     49.30 o 
  -2  20   3       35.62       12.05     42.58 o 
  -1  20   3      106.66       62.44     53.41 o 
   0  20   3       28.13        5.27     40.83 o 
   1  20   3       21.51       12.42     60.29 o 
   2  20   3      145.20      -35.82    170.63 o 
   3  20   3       35.15      -31.80     62.11 o 
   4  20   3      241.73      104.80    101.63 o 
   5  20   3       42.42       83.31     57.46 o 
   6  20   3      184.67      195.34     74.36 o 
   7  20   3        0.01       70.36     57.58 o 
   8  20   3      113.57       80.90     82.21 o 
   9  20   3       10.43       71.81     60.55 o 
  10  20   3       50.72      -38.75     59.68 o 
 -11  21   3      290.09      206.27     81.52 o 
 -10  21   3        6.07       55.84     38.76 o 
  -9  21   3      558.40      451.27    110.05 o 
  -8  21   3      221.07      150.95     44.38 o 
  -7  21   3      444.88      441.73     98.34 o 
  -6  21   3      317.91      293.33     54.67 o 
  -5  21   3       97.12      131.50     48.89 o 
  -4  21   3      312.58      367.22     53.72 o 
  -3  21   3       15.07       11.51     41.78 o 
  -2  21   3      965.47     1034.99     82.77 o 
  -1  21   3        7.50       85.34     58.23 o 
   0  21   3     1003.41     1193.22    131.01 o 
   1  21   3       53.17      104.97     58.45 o 
   2  21   3      262.44      389.06    105.27 o 
   3  21   3      205.83      158.89     75.39 o 
   4  21   3       59.24       27.02     63.08 o 
   5  21   3      527.28      550.84     83.05 o 
   6  21   3       13.72       12.53     57.57 o 
   7  21   3      360.43      377.32     95.69 o 
   8  21   3       21.67      139.61     61.39 o 
   9  21   3      112.03      180.37     97.01 o 
  -9  22   3        1.67       88.78     68.77 o 
  -8  22   3       46.81      190.50    129.09 o 
  -7  22   3       60.47       82.39     39.33 o 
  -6  22   3       34.85       40.27     47.32 o 
  -5  22   3        2.85      -17.29     45.01 o 
  -4  22   3       39.92      -44.87     45.66 o 
  -3  22   3        4.72      -47.41     47.41 o 
  -2  22   3       23.62       42.02     52.89 o 
  -1  22   3        7.92      -49.79     49.79 o 
   0  22   3        6.58      -35.58     54.49 o 
   1  22   3        5.89        2.36     58.45 o 
   2  22   3       41.14      -60.76     75.87 o 
   3  22   3        9.76      -73.90     73.90 o 
   4  22   3       22.05      -68.93     68.93 o 
   5  22   3       31.14      -18.96     88.55 o 
   6  22   3       32.21      170.31     63.40 o 
   7  22   3        0.21      107.21    104.77 o 
   8  22   3       10.99      154.51     85.40 o 
  -8  23   3       86.66       36.71     77.83 o 
  -7  23   3      330.67      194.51     79.33 o 
  -6  23   3      186.74      164.41     88.02 o 
  -5  23   3      143.04       86.81     55.93 o 
  -4  23   3      269.52      280.14     59.31 o 
  -3  23   3       10.32       28.85     52.50 o 
  -2  23   3      504.34      525.10    105.36 o 
  -1  23   3       20.50       86.58     56.82 o 
   0  23   3      444.78      323.76     84.95 o 
   1  23   3       41.53       85.93     68.31 o 
   2  23   3      146.17      123.38     95.15 o 
   3  23   3      168.03       93.23     89.56 o 
   4  23   3       72.54      121.23     88.01 o 
   5  23   3      259.59      280.37     80.60 o 
   6  23   3       24.66      145.98     89.90 o 
  -6  24   3        0.02      -97.33     97.33 o 
  -5  24   3        0.13      153.25    110.21 o 
  -4  24   3        3.12       16.02     80.78 o 
  -3  24   3       19.92       55.84     63.87 o 
  -2  24   3        2.76       75.03     74.35 o 
  -1  24   3       13.80      -47.12     66.26 o 
   0  24   3        0.84      -30.54     69.78 o 
   1  24   3        3.70      -56.70     92.07 o 
   2  24   3        1.71      146.27     96.00 o 
   3  24   3        0.01       99.08    166.00 o 
   4  24   3        2.32      491.80    668.78 o 
 -20   0   4       54.38      111.22    117.83 o 
 -19   0   4      549.05      456.10    136.33 o 
 -18   0   4       75.40      179.96    104.94 o 
 -17   0   4     1385.80     1303.86    202.60 o 
 -16   0   4       53.26       32.22     82.79 o 
 -15   0   4     1663.76     1577.52    220.12 o 
 -14   0   4      674.71      533.78     75.24 o 
 -13   0   4      190.96      184.38     42.53 o 
 -12   0   4     2357.09     1821.46    162.53 o 
 -11   0   4      423.67      368.96     57.76 o 
 -10   0   4     6606.32     6513.86    542.61 o 
  -9   0   4        9.70       -8.22     23.31 o 
  -7   0   4      305.68      386.37     47.97 o 
  -6   0   4      163.45       64.72     42.82 o 
  -5   0   4      776.62      559.42     73.29 o 
  -4   0   4       17.69      -20.91     20.91 o 
  -3   0   4    33455.03    29951.09   2457.47 o 
  -2   0   4     1888.61     2410.28    451.47 o 
  -1   0   4    69204.29    72015.38   5907.43 o 
   0   0   4     1675.76     1302.06    115.48 o 
   2   0   4      535.44      588.88     58.62 o 
   3   0   4    16400.49    12908.00   1062.98 o 
   4   0   4     4749.34     3456.63    291.44 o 
   5   0   4     9958.13     9004.55    739.35 o 
   6   0   4    18194.62    14666.86   1208.65 o 
   7   0   4     2214.96     2145.41    299.11 o 
   8   0   4    12470.13    11400.26    942.50 o 
   9   0   4       22.03       18.48     38.20 o 
  10   0   4     5393.77     4986.57    423.39 o 
  11   0   4      366.65      404.62     68.97 o 
  12   0   4     2141.66     1760.45    249.20 o 
  13   0   4      608.43      487.00    126.58 o 
  14   0   4      641.44      718.36    150.22 o 
  15   0   4      639.09      471.80    132.37 o 
  16   0   4      107.90      109.07    105.27 o 
  17   0   4      519.66      534.60    161.78 o 
  18   0   4        0.00      -98.00    123.61 o 
 -20   1   4        0.41       68.97     99.65 o 
 -19   1   4        1.23      154.14    101.71 o 
 -18   1   4        5.69      100.24     70.28 o 
 -17   1   4        0.68       -9.95    126.92 o 
 -16   1   4       10.19       18.07     54.99 o 
 -15   1   4        2.30      -31.49     36.00 o 
 -14   1   4       31.20       14.49     40.10 o 
 -13   1   4       17.85       31.26     30.27 o 
 -12   1   4        0.58      -20.58     20.58 o 
 -11   1   4        4.10      -20.14     20.88 o 
 -10   1   4       23.37      -17.09     17.09 o 
  -9   1   4       23.39       12.94     15.03 o 
  -8   1   4        5.29       -6.62     13.12 o 
  -7   1   4      733.17      784.51     62.77 o 
  -6   1   4      163.71      207.66     24.82 o 
  -5   1   4       11.30        4.36     10.93 o 
  -4   1   4      760.08      790.22     96.70 o 
  -3   1   4      210.27      326.87     40.52 o 
  -2   1   4      988.70      909.73     60.90 o 
  -1   1   4     1238.62     1022.43     68.01 o 
   0   1   4     2878.94     2861.58    150.90 o 
   1   1   4      249.69      264.78     22.81 o 
   2   1   4     2340.81     2008.67    121.69 o 
   3   1   4     1929.29     1660.99    110.11 o 
   4   1   4      735.23      726.01     49.22 o 
   5   1   4      820.96      890.69     59.86 o 
   6   1   4      135.49      185.16     27.19 o 
   7   1   4      138.18      155.25     27.04 o 
   8   1   4        1.43       20.16     24.70 o 
   9   1   4       58.01      104.22     29.31 o 
  10   1   4       27.72      113.91     38.96 o 
  11   1   4      155.76      267.75     41.57 o 
  12   1   4       69.69      106.74     47.84 o 
  13   1   4        9.13       25.53     62.34 o 
  14   1   4       37.08      155.16     70.63 o 
  15   1   4       15.73      -24.28     68.83 o 
  16   1   4        7.24      -58.89     81.39 o 
  17   1   4        4.79      -82.11     82.11 o 
  18   1   4        6.03      -25.47     88.12 o 
 -20   2   4       66.53       73.75     84.13 o 
 -19   2   4      513.60      484.64    102.35 o 
 -18   2   4       69.49      110.38     67.42 o 
 -17   2   4      980.93      939.44    115.50 o 
 -16   2   4      118.70      169.62     57.63 o 
 -15   2   4     1673.07     1608.78    131.40 o 
 -14   2   4      253.01      250.99     40.30 o 
 -13   2   4      352.65      371.30     50.34 o 
 -12   2   4     2720.88     1993.57    142.08 o 
 -11   2   4      586.61      540.91     45.87 o 
 -10   2   4     9320.41     7117.41    473.07 o 
  -9   2   4       60.37       51.06     16.74 o 
  -8   2   4    14037.42    11862.96    561.37 o 
  -7   2   4      157.46      109.25     16.20 o 
  -6   2   4     5798.44     4905.80    234.13 o 
  -5   2   4     4768.47     3916.42    229.29 o 
  -4   2   4     5078.39     4110.12    240.19 o 
  -3   2   4    31427.41    31058.65   1804.10 o 
  -2   2   4      199.73      213.36     20.73 o 
  -1   2   4    47379.95    48103.37   3149.23 o 
   0   2   4     1780.21     1743.96     95.41 o 
   1   2   4    33077.36    25875.08   2124.81 o 
   2   2   4     6165.13     4996.61    261.22 o 
   3   2   4    11569.48     6891.77    787.60 o 
   4   2   4    10926.97     7931.99    463.20 o 
   5   2   4     6352.32     4907.99    258.66 o 
   6   2   4    11776.61     9007.02    470.01 o 
   7   2   4     2394.17     1975.61    152.85 o 
   8   2   4    12029.08    10786.93    625.56 o 
   9   2   4        0.99        8.86     31.19 o 
  10   2   4     5474.24     5084.90    349.86 o 
  11   2   4       56.70       39.29     54.28 o 
  12   2   4     2023.11     1770.59    211.77 o 
  13   2   4      687.99      536.43     72.15 o 
  14   2   4      720.25      712.76    175.83 o 
  15   2   4      662.78      642.59    105.92 o 
  16   2   4       89.32       -4.99     68.32 o 
  17   2   4      410.21      428.17    107.85 o 
 -20   3   4       14.78      -49.75     85.72 o 
 -19   3   4        0.17       12.09     81.16 o 
 -18   3   4       38.05      108.14     66.22 o 
 -17   3   4        1.74      -10.56     55.21 o 
 -16   3   4       72.95       93.57     57.23 o 
 -15   3   4       32.38       40.61     59.35 o 
 -14   3   4        8.76       40.22     55.60 o 
 -13   3   4       58.54       46.06     26.75 o 
 -12   3   4      184.84      254.43     34.42 o 
 -11   3   4      426.92      445.91     42.49 o 
 -10   3   4      160.99      242.04     31.48 o 
  -9   3   4     2253.29     2128.40    129.21 o 
  -8   3   4     1418.23     1166.91     68.21 o 
  -7   3   4     1173.91     1061.50     56.33 o 
  -6   3   4     6067.75     5853.23    278.35 o 
  -5   3   4      492.47      469.23     35.02 o 
  -4   3   4     8735.51     9667.28    501.70 o 
  -3   3   4      478.68      576.00     37.55 o 
  -2   3   4     7021.64     7062.91    367.84 o 
  -1   3   4       15.20       22.58     13.56 o 
   0   3   4     5674.54     4750.86    247.81 o 
   1   3   4     5255.28     5182.80    300.89 o 
   2   3   4      571.00      494.32     48.67 o 
   3   3   4     2673.80     2268.60    121.70 o 
   4   3   4     3218.60     2417.02    129.36 o 
   5   3   4     7288.73     5562.10    321.71 o 
   6   3   4     1530.64     1053.67     71.59 o 
   7   3   4     1644.52     1082.38    110.27 o 
   8   3   4       21.69       43.46     23.64 o 
   9   3   4      501.60      360.17     81.66 o 
  10   3   4      271.60      469.28     82.75 o 
  11   3   4     1112.75     1244.01    136.12 o 
  12   3   4      227.94      303.72     77.41 o 
  13   3   4      220.10      183.12     71.98 o 
  14   3   4       34.17       -6.55     68.19 o 
  15   3   4      105.00      101.77     78.93 o 
  16   3   4       53.10        9.28     78.36 o 
  17   3   4       37.88      -41.49     90.31 o 
 -20   4   4       86.95       64.53     80.35 o 
 -19   4   4      359.54      689.20    352.65 o 
 -18   4   4        3.14       45.19     64.78 o 
 -17   4   4      897.78     1093.96    160.21 o 
 -16   4   4      100.81      127.96     51.20 o 
 -15   4   4     1423.07     1415.48    139.08 o 
 -14   4   4      166.34      142.34     45.90 o 
 -13   4   4     1031.70     1124.89     82.55 o 
 -12   4   4      913.47      948.33     72.23 o 
 -11   4   4     1150.75     1283.68     88.58 o 
 -10   4   4     4455.87     4159.90    245.02 o 
  -9   4   4     1597.62     1404.69    111.75 o 
  -8   4   4     6660.21     6327.53    329.32 o 
  -7   4   4      269.68      237.62     24.09 o 
  -6   4   4     8919.76     6915.58    573.13 o 
  -5   4   4     2631.48     2419.96    128.80 o 
  -4   4   4     4420.70     4017.83    238.13 o 
  -3   4   4     8633.89     7591.83    394.93 o 
  -2   4   4     1273.10     1391.83     78.08 o 
  -1   4   4    27465.76    27943.08   1443.31 o 
   0   4   4      549.53      524.01     32.39 o 
   1   4   4    20362.86    19046.86    981.17 o 
   2   4   4     2664.34     2374.28    115.47 o 
   3   4   4     8392.10     6770.29    391.42 o 
   4   4   4     7185.89     5954.44    347.05 o 
   5   4   4     6752.65     5292.86    306.82 o 
   6   4   4     4395.68     3347.74    198.42 o 
   7   4   4     1447.83     1067.60     74.03 o 
   8   4   4     6690.41     5074.68    298.41 o 
   9   4   4       49.11       95.99     36.34 o 
  10   4   4     2528.28     2378.34    225.83 o 
  11   4   4        0.73      -93.95     93.95 o 
  12   4   4     1302.60     1437.85    296.47 o 
  13   4   4      463.84      478.90     90.68 o 
  14   4   4      619.36      641.43    104.40 o 
  15   4   4      683.65      605.33    104.47 o 
  16   4   4       62.07       73.97     77.44 o 
  17   4   4      269.10      385.83    115.40 o 
 -20   5   4       84.99      178.81    136.17 o 
 -19   5   4       22.13       48.46    107.99 o 
 -18   5   4      176.02      205.94     80.26 o 
 -17   5   4        0.70       75.31     98.24 o 
 -16   5   4      256.67      312.51     57.38 o 
 -15   5   4       13.40       55.04     79.15 o 
 -14   5   4      211.59      209.77     50.50 o 
 -13   5   4      489.81      607.30     68.63 o 
 -12   5   4       17.19       52.25     26.81 o 
 -11   5   4     1453.76     1477.24    120.51 o 
 -10   5   4      368.83      570.95     69.22 o 
  -9   5   4     2037.54     1865.08    134.69 o 
  -8   5   4      286.89      300.21     28.25 o 
  -7   5   4     2069.06     1854.36    101.54 o 
  -6   5   4      684.81      674.41     44.06 o 
  -5   5   4      313.05      298.05     24.44 o 
  -4   5   4     7993.13     7777.39    368.64 o 
  -3   5   4       34.20       11.53     10.73 o 
  -2   5   4    13337.83    12925.71    608.98 o 
  -1   5   4        9.00       19.33     16.46 o 
   0   5   4    10544.39     9626.43    454.67 o 
   1   5   4     3646.57     3685.92    177.02 o 
   2   5   4     4673.60     3931.97    228.14 o 
   3   5   4     2949.06     2212.23    132.85 o 
   4   5   4     4958.69     3408.54    201.83 o 
   5   5   4     7228.39     5512.74    321.73 o 
   6   5   4     2084.85     1434.33     92.24 o 
   7   5   4     2333.84     1798.34    113.69 o 
   8   5   4      918.88      756.09     59.94 o 
   9   5   4     1269.11     1190.70    100.15 o 
  10   5   4      103.98       80.47     61.47 o 
  11   5   4     2089.07     2041.83    395.70 o 
  12   5   4      391.13      536.15    106.68 o 
  13   5   4      493.78      503.48     98.89 o 
  14   5   4       29.63        1.21     66.24 o 
  15   5   4      119.54      161.13     82.79 o 
  16   5   4       97.84      114.85     82.22 o 
  17   5   4       50.29       11.00     83.58 o 
 -19   6   4      193.81      208.02     82.09 o 
 -18   6   4       28.05      310.02    206.07 o 
 -17   6   4      646.35      446.81    124.85 o 
 -16   6   4       41.68        8.65     42.67 o 
 -15   6   4      641.19      700.45     85.95 o 
 -14   6   4      379.74      386.98     60.08 o 
 -13   6   4      942.16      923.98    137.37 o 
 -12   6   4     1103.64     1070.22    151.61 o 
 -11   6   4      195.16      299.40     40.43 o 
 -10   6   4     2255.70     2448.99    203.53 o 
  -9   6   4      142.15      103.15     26.35 o 
  -8   6   4     2247.12     1933.63    118.52 o 
  -7   6   4     3960.28     3499.73    291.72 o 
  -6   6   4     7387.95     6549.40    339.43 o 
  -5   6   4     2790.56     2499.43    133.46 o 
  -4   6   4     3419.72     3270.92    158.48 o 
  -3   6   4     4247.14     4313.19    206.86 o 
  -2   6   4     2525.91     2191.03    107.70 o 
  -1   6   4     9944.64     9626.06    455.13 o 
   0   6   4      109.88      224.96     28.10 o 
   1   6   4     7491.17     7171.21    370.66 o 
   2   6   4      438.84      413.03     30.11 o 
   3   6   4     6027.88     4837.24    282.71 o 
   4   6   4     4272.44     3510.04    204.52 o 
   5   6   4     2016.85     1692.42    143.95 o 
   6   6   4     1124.74      857.45     77.77 o 
   7   6   4      521.27      584.34     70.08 o 
   8   6   4     2580.31     2253.54    163.26 o 
   9   6   4       30.61       -7.40     34.28 o 
  10   6   4     1587.39     1372.29    147.39 o 
  11   6   4      152.26       78.05     67.18 o 
  12   6   4      784.41      702.94    110.14 o 
  13   6   4      252.58      211.62     93.04 o 
  14   6   4      256.97      268.70     89.45 o 
  15   6   4      431.25      463.20     94.99 o 
  16   6   4       21.05      -10.12     78.71 o 
  17   6   4      174.49      103.92     91.37 o 
 -19   7   4       30.40     -120.31    210.04 o 
 -18   7   4      365.18      262.92     78.17 o 
 -17   7   4        0.05        3.01     45.53 o 
 -16   7   4      406.97      465.61     68.93 o 
 -15   7   4      111.15      168.18     51.00 o 
 -14   7   4      675.11      755.29    107.53 o 
 -13   7   4      705.23      826.93    125.54 o 
 -12   7   4      231.63      214.44     37.41 o 
 -11   7   4     2153.51     2144.88    135.85 o 
 -10   7   4     1392.21     1709.49    182.95 o 
  -9   7   4     4130.96     4225.37    247.75 o 
  -8   7   4      329.35      396.12     38.16 o 
  -7   7   4     6583.82     5341.85    619.70 o 
  -6   7   4     3066.81     2611.80    156.02 o 
  -5   7   4     1512.27     1233.88     71.25 o 
  -4   7   4    12872.12    13027.93    614.59 o 
  -3   7   4      350.95      362.16     26.73 o 
  -2   7   4    12939.47    12158.43    574.90 o 
  -1   7   4      954.56     1035.11     56.26 o 
   0   7   4    12090.22    11001.38    635.26 o 
   1   7   4     1107.31     1107.30     64.19 o 
   2   7   4     7857.56     6786.27    351.70 o 
   3   7   4     2687.30     2211.24    119.15 o 
   4   7   4     6646.59     5828.58    387.81 o 
   5   7   4     4825.07     3386.10    200.19 o 
   6   7   4     2701.60     2107.61    167.03 o 
   7   7   4     5933.24     5181.04    389.82 o 
   8   7   4      428.33      396.52     53.13 o 
   9   7   4     2264.45     1907.18    144.69 o 
  10   7   4      115.23      105.41     63.05 o 
  11   7   4     1754.27     1578.14    166.11 o 
  12   7   4      408.62      431.41     86.93 o 
  13   7   4      623.03      699.00    203.51 o 
  14   7   4      243.94      244.66     90.58 o 
  15   7   4      128.73      202.06     87.07 o 
  16   7   4      151.43       48.05     82.61 o 
  17   7   4       18.63      -52.58    134.27 o 
 -19   8   4       84.54       41.97    165.25 o 
 -18   8   4        2.70      145.62    103.53 o 
 -17   8   4      171.25      184.16     56.78 o 
 -16   8   4       89.40      112.02     61.42 o 
 -15   8   4      375.70      374.40     61.68 o 
 -14   8   4      378.27      434.70    114.77 o 
 -13   8   4      495.48      504.31     66.98 o 
 -12   8   4      787.45      878.89     87.79 o 
 -11   8   4      450.43      549.88     54.37 o 
 -10   8   4      320.67      405.61     44.53 o 
  -9   8   4       69.92       33.57     26.87 o 
  -8   8   4     1655.72     1467.13     94.91 o 
  -7   8   4      433.26      476.54     43.20 o 
  -6   8   4     2317.91     2039.48    111.43 o 
  -5   8   4      718.30      665.85     45.39 o 
  -4   8   4     2431.95     2092.83    104.77 o 
  -3   8   4      154.33      219.29     21.47 o 
  -2   8   4     1914.17     1719.88     87.61 o 
  -1   8   4     1664.84     1547.90     79.62 o 
   0   8   4      804.62     1069.66     72.63 o 
   1   8   4     2916.31     2614.11    140.24 o 
   2   8   4      764.01      873.59     53.98 o 
   3   8   4     3571.76     3178.35    168.68 o 
   4   8   4      451.51      569.00     46.50 o 
   5   8   4     1790.22     1501.68     97.60 o 
   6   8   4      843.67     1024.02     80.53 o 
   7   8   4       98.36      135.85     50.44 o 
   8   8   4     1814.20     1663.43    130.19 o 
   9   8   4      155.83      146.60     47.09 o 
  10   8   4      729.62      829.45     87.08 o 
  11   8   4      256.49      352.10     83.33 o 
  12   8   4      259.90      392.64     87.25 o 
  13   8   4      146.40      144.07     77.18 o 
  14   8   4       67.85      -16.14     75.52 o 
  15   8   4      143.73      112.55    102.06 o 
  16   8   4        1.26      -56.19     89.48 o 
 -19   9   4        0.92      269.53    154.18 o 
 -18   9   4      363.96      197.97    165.92 o 
 -17   9   4       48.97       75.07     57.25 o 
 -16   9   4      430.16      623.41     81.31 o 
 -15   9   4      337.46      417.91     74.74 o 
 -14   9   4     1144.85     1233.44    114.13 o 
 -13   9   4      988.04     1107.70    104.74 o 
 -12   9   4      464.23      564.92     70.74 o 
 -11   9   4     2746.99     2737.50    171.15 o 
 -10   9   4      566.36      599.10    100.62 o 
  -9   9   4     2922.52     2964.17    179.12 o 
  -8   9   4      459.38      564.69     50.59 o 
  -7   9   4     6577.94     6065.41    351.62 o 
  -6   9   4     1820.66     1536.01     87.17 o 
  -5   9   4     2620.89     2289.29    124.99 o 
  -4   9   4     5122.73     5049.12    264.55 o 
  -3   9   4      471.49      411.40     30.33 o 
  -2   9   4     5939.32     5345.27    256.43 o 
  -1   9   4       15.65        5.79     17.53 o 
   0   9   4     5587.75     4903.20    257.23 o 
   1   9   4      195.34      251.88     27.06 o 
   2   9   4     6189.97     5650.34    294.72 o 
   3   9   4     3133.53     2870.42    153.95 o 
   4   9   4     3850.39     3273.30    195.61 o 
   5   9   4     5854.97     5280.38    310.35 o 
   6   9   4      931.99      904.96     87.88 o 
   7   9   4     2574.78     2230.07    161.67 o 
   8   9   4      143.24      163.08     43.55 o 
   9   9   4     2143.88     2048.54    159.42 o 
  10   9   4       94.54      158.86     49.45 o 
  11   9   4     1331.41     1451.33    281.76 o 
  12   9   4      499.47      497.20    100.63 o 
  13   9   4      517.27      566.31    110.35 o 
  14   9   4      363.43      362.45     97.62 o 
  15   9   4      105.33      189.00     94.94 o 
  16   9   4      249.74      107.32    112.52 o 
 -18  10   4        0.19      370.33    189.22 o 
 -17  10   4       25.22       14.68    187.07 o 
 -16  10   4       18.18        4.45     68.94 o 
 -15  10   4       99.28      125.62     54.08 o 
 -14  10   4      249.59      353.56     74.34 o 
 -13  10   4      392.99      523.86     72.75 o 
 -12  10   4       94.40      138.47     50.27 o 
 -11  10   4       97.21      126.40     59.46 o 
 -10  10   4       12.01        2.40     28.96 o 
  -9  10   4        0.01       16.84     32.77 o 
  -8  10   4      170.48      258.08     46.87 o 
  -7  10   4      386.41      441.00     43.05 o 
  -6  10   4     1692.14     1468.34    109.83 o 
  -5  10   4       14.02       15.84     18.52 o 
  -4  10   4     3378.18     3240.52    173.67 o 
  -3  10   4       17.73        1.34     19.23 o 
  -2  10   4      954.16      939.22     60.03 o 
  -1  10   4        0.50      -17.47     17.47 o 
   0  10   4      151.78      167.62     23.46 o 
   1  10   4      328.36      333.09     32.01 o 
   2  10   4      100.81      117.65     23.11 o 
   3  10   4      850.98      941.57     59.87 o 
   4  10   4       44.56       73.92     24.80 o 
   5  10   4      465.69      384.17     40.87 o 
   6  10   4      118.75      159.21     39.17 o 
   7  10   4       78.08      144.24     42.06 o 
   8  10   4       34.87       -0.50     35.18 o 
   9  10   4        2.83       39.60     50.47 o 
  10  10   4      176.65      233.94     55.13 o 
  11  10   4       73.06       94.95     56.43 o 
  12  10   4       45.24       54.20     86.68 o 
  13  10   4       67.95       68.56     72.45 o 
  14  10   4        3.63        6.15     90.97 o 
  15  10   4        7.15      -55.58     80.90 o 
  16  10   4        8.07      -20.10     93.03 o 
 -18  11   4      384.68      619.06    121.88 o 
 -17  11   4       69.30        7.91     83.66 o 
 -16  11   4      600.34      607.11     84.41 o 
 -15  11   4      318.06      318.47     66.15 o 
 -14  11   4      903.74      818.63     93.82 o 
 -13  11   4     1014.10     1131.66    115.53 o 
 -12  11   4      581.84      797.33     87.92 o 
 -11  11   4     2293.13     2227.25    167.18 o 
 -10  11   4        0.85       17.35     34.28 o 
  -9  11   4     3944.67     4030.42    241.11 o 
  -8  11   4      558.96      668.61     58.04 o 
  -7  11   4     7926.65     7192.27    416.97 o 
  -6  11   4     2553.15     2379.59    169.72 o 
  -5  11   4     6436.23     6197.18    324.45 o 
  -4  11   4     2865.46     2752.43    149.51 o 
  -3  11   4     2068.85     1841.23    103.43 o 
  -2  11   4     4622.98     4472.74    261.92 o 
  -1  11   4       21.15      -11.80     26.98 o 
   0  11   4     4275.98     4015.06    213.74 o 
   1  11   4      386.34      389.94     36.47 o 
   2  11   4     3895.14     3739.88    199.69 o 
   3  11   4     2164.11     2017.73    112.43 o 
   4  11   4     1535.86     1311.51     89.10 o 
   5  11   4     3336.80     2978.51    207.99 o 
   6  11   4      162.86      174.17     53.99 o 
   7  11   4     1302.33     1386.37    141.61 o 
   8  11   4       63.26       56.88     41.78 o 
   9  11   4     1571.96     1549.31    125.80 o 
  10  11   4      150.85      229.48     68.38 o 
  11  11   4      957.76     1057.04    193.48 o 
  12  11   4      315.25      343.35     89.53 o 
  13  11   4      354.67      190.24    102.13 o 
  14  11   4      344.48      348.43    102.21 o 
  15  11   4       77.44      178.34    101.55 o 
  16  11   4      365.84      257.63    167.07 o 
 -18  12   4        5.41      101.80    116.01 o 
 -17  12   4        0.66       30.12     91.67 o 
 -16  12   4        2.27      319.41    263.08 o 
 -15  12   4        3.12      -54.66     54.66 o 
 -14  12   4       21.83        5.40     52.75 o 
 -13  12   4      170.40      362.36     63.39 o 
 -12  12   4       24.51       31.28     51.54 o 
 -11  12   4      253.26      223.94     62.59 o 
 -10  12   4       92.95       80.22     36.94 o 
  -9  12   4       99.61       79.72     34.39 o 
  -8  12   4      169.72      188.82     36.81 o 
  -7  12   4      585.10      590.11     53.52 o 
  -6  12   4      315.24      283.85     43.84 o 
  -5  12   4       28.76       89.96     27.20 o 
  -4  12   4      357.70      390.33     36.12 o 
  -3  12   4      594.61      752.39     59.71 o 
  -2  12   4       59.37       22.53     23.71 o 
  -1  12   4      501.17      547.85     48.00 o 
   0  12   4       18.54       54.89     24.19 o 
   1  12   4        6.17        9.37     26.14 o 
   2  12   4       91.94      152.62     28.42 o 
   3  12   4        8.62      -34.97     34.97 o 
   4  12   4       37.80       42.17     31.72 o 
   5  12   4      135.81      104.88     37.02 o 
   6  12   4       25.99      -39.17     50.24 o 
   7  12   4       13.54       32.34     38.91 o 
   8  12   4      194.03      210.39     50.16 o 
   9  12   4       42.36        4.11     65.09 o 
  10  12   4        1.34      -47.32     47.32 o 
  11  12   4        1.40       65.22     57.98 o 
  12  12   4        5.49      -64.66     64.66 o 
  13  12   4        3.48      -49.63     70.71 o 
  14  12   4        0.10      -85.64     85.64 o 
  15  12   4        3.95       51.64     97.02 o 
 -17  13   4       23.49      200.99    304.23 o 
 -16  13   4      672.74      723.17    126.22 o 
 -15  13   4      197.70      261.74    104.25 o 
 -14  13   4      901.92      864.26    116.85 o 
 -13  13   4      880.85     1093.35    114.44 o 
 -12  13   4      947.97     1115.39    173.82 o 
 -11  13   4     1411.28     1627.76    226.38 o 
 -10  13   4      188.10      169.50     45.95 o 
  -9  13   4     2738.52     2578.64    161.46 o 
  -8  13   4        1.96       43.92     30.45 o 
  -7  13   4     3945.73     3747.27    226.09 o 
  -6  13   4      377.88      363.90     70.15 o 
  -5  13   4     5292.96     4681.22    276.72 o 
  -4  13   4     2936.01     2867.97    174.80 o 
  -3  13   4     2347.08     2316.97    143.01 o 
  -2  13   4     2443.11     2262.11    141.31 o 
  -1  13   4       68.39       56.78     30.56 o 
   0  13   4     2416.65     2302.37    143.17 o 
   1  13   4       19.58       26.45     33.26 o 
   2  13   4     3816.50     3900.98    232.86 o 
   3  13   4      186.29      161.31     43.00 o 
   4  13   4     1586.38     1498.51    118.42 o 
   5  13   4      441.58      531.89     71.10 o 
   6  13   4       29.86       25.92     45.46 o 
   7  13   4      848.40      722.61     77.71 o 
   8  13   4       32.02       59.90     44.92 o 
   9  13   4      908.02      885.07    123.27 o 
  10  13   4      105.66       86.70     56.17 o 
  11  13   4      877.27      722.37    100.70 o 
  12  13   4      229.32      255.53    118.07 o 
  13  13   4      173.03      166.13     96.28 o 
  14  13   4      330.34      268.00    111.38 o 
  15  13   4       30.03       49.08    169.55 o 
 -17  14   4       60.39       58.00    152.03 o 
 -16  14   4        0.31      149.85    114.52 o 
 -15  14   4       43.90      109.82     95.93 o 
 -14  14   4       46.15      153.76     97.91 o 
 -13  14   4       27.38        4.20     53.74 o 
 -12  14   4        0.53      -22.22     50.83 o 
 -11  14   4        5.44       30.62     47.13 o 
 -10  14   4      226.67      194.70     64.00 o 
  -9  14   4        0.22        3.45     36.52 o 
  -8  14   4      361.44      404.31     49.13 o 
  -7  14   4      108.84      115.84     37.60 o 
  -6  14   4        4.76        4.03     29.36 o 
  -5  14   4        6.36      -23.86     28.96 o 
  -4  14   4      123.99       79.38     31.66 o 
  -3  14   4      776.18      776.02     64.38 o 
  -2  14   4        9.75        4.55     27.13 o 
  -1  14   4     1104.22     1294.57     92.06 o 
   0  14   4       14.58      -26.19     27.16 o 
   1  14   4      279.80      309.58     51.19 o 
   2  14   4        4.74      -15.04     31.21 o 
   3  14   4       73.23       47.44     40.33 o 
   4  14   4        0.50        2.03     38.15 o 
   5  14   4      134.31      175.88     45.07 o 
   6  14   4        1.40      -16.67     44.21 o 
   7  14   4       50.59        8.28     42.19 o 
   8  14   4      149.23      210.73     55.13 o 
   9  14   4       28.79       66.30     54.87 o 
  10  14   4       27.03      -18.45     51.30 o 
  11  14   4       25.84      -27.07     56.52 o 
  12  14   4       17.24       76.39     68.12 o 
  13  14   4        2.76       85.31     93.57 o 
  14  14   4        9.64       27.00     99.11 o 
 -16  15   4      319.06      342.29    119.25 o 
 -15  15   4      236.78      238.61    110.05 o 
 -14  15   4      384.67      456.24    113.30 o 
 -13  15   4      778.77      780.48    116.48 o 
 -12  15   4      404.45      384.08     68.55 o 
 -11  15   4     1260.80     1282.28    119.01 o 
 -10  15   4      129.96      169.62     53.23 o 
  -9  15   4     1959.63     2013.35    135.38 o 
  -8  15   4       80.57      117.11     39.04 o 
  -7  15   4     1741.74     1732.28    115.90 o 
  -6  15   4       36.12       36.20     33.11 o 
  -5  15   4     2031.21     1788.81    118.01 o 
  -4  15   4      658.53      658.07     60.48 o 
  -3  15   4     2000.48     1815.08    118.87 o 
  -2  15   4      342.42      420.57     47.48 o 
  -1  15   4      191.98      145.46     35.27 o 
   0  15   4      946.58      957.75     76.13 o 
   1  15   4        0.21        3.21     32.82 o 
   2  15   4     1601.24     1625.85    132.61 o 
   3  15   4       22.79       24.16     44.20 o 
   4  15   4      604.98      633.82     77.10 o 
   5  15   4      200.12      180.79     49.36 o 
   6  15   4        9.71       17.79     43.13 o 
   7  15   4      892.54      896.77    111.06 o 
   8  15   4        2.20       34.52     44.64 o 
   9  15   4      839.05      726.74     89.93 o 
  10  15   4       72.31       30.85     53.01 o 
  11  15   4      446.58      400.70     76.58 o 
  12  15   4      141.59       55.52     67.43 o 
  13  15   4       89.42      111.01    106.26 o 
  14  15   4      120.33       52.39    168.89 o 
 -15  16   4      184.34      261.08    113.45 o 
 -14  16   4      122.25      243.97    110.67 o 
 -13  16   4      153.15      187.95     90.12 o 
 -12  16   4       55.58      -64.67     64.67 o 
 -11  16   4       49.66       15.48     54.97 o 
 -10  16   4      255.43      213.46     54.87 o 
  -9  16   4        3.08       51.69     44.35 o 
  -8  16   4      710.22      715.85     68.26 o 
  -7  16   4      369.02      427.80     51.07 o 
  -6  16   4      781.91      994.67     80.77 o 
  -5  16   4        9.80      -33.80     33.80 o 
  -4  16   4      382.82      459.87     52.74 o 
  -3  16   4      217.86      313.35     49.93 o 
  -2  16   4      215.63      224.09     45.51 o 
  -1  16   4      598.80      739.64     65.42 o 
   0  16   4        8.13        3.42     30.89 o 
   1  16   4      589.74      628.98     70.59 o 
   2  16   4        2.02      -47.93     60.06 o 
   3  16   4      399.85      437.79     66.04 o 
   4  16   4      257.61      233.31     55.97 o 
   5  16   4      322.36      314.42     58.01 o 
   6  16   4      264.30      237.35     57.77 o 
   7  16   4        0.42       55.45     51.78 o 
   8  16   4      200.56      137.18     55.89 o 
   9  16   4       39.83      -53.36     53.36 o 
  10  16   4      124.00      112.19     63.67 o 
  11  16   4       26.96       14.61    109.67 o 
  12  16   4       62.76       95.10     78.35 o 
  13  16   4       36.73      -67.55    101.44 o 
 -15  17   4      123.72       69.24    138.81 o 
 -14  17   4      181.59       51.17     96.55 o 
 -13  17   4      473.32      447.55    151.54 o 
 -12  17   4      181.67      185.73    124.68 o 
 -11  17   4      669.96      599.54    226.48 o 
 -10  17   4       71.25       88.44     51.25 o 
  -9  17   4      600.15      658.46     78.22 o 
  -8  17   4       39.49       42.45     39.19 o 
  -7  17   4      667.06      619.91     63.09 o 
  -6  17   4      289.70      350.31     50.70 o 
  -5  17   4      993.58     1017.88     83.27 o 
  -4  17   4      595.67      621.69     61.86 o 
  -3  17   4      250.42      220.81     43.66 o 
  -2  17   4      586.41      619.10     61.28 o 
  -1  17   4        9.30       25.73     34.21 o 
   0  17   4      704.02      806.59    107.86 o 
   1  17   4       10.44       45.94     38.65 o 
   2  17   4     1011.99      934.09     95.12 o 
   3  17   4       13.06      -47.70     47.70 o 
   4  17   4      261.95      293.88     63.65 o 
   5  17   4      202.02      169.55     57.08 o 
   6  17   4       20.95       45.90     47.61 o 
   7  17   4      393.07      331.00    111.28 o 
   8  17   4        4.20       -4.67     53.79 o 
   9  17   4      332.90      312.01     69.72 o 
  10  17   4       10.99       25.00     61.17 o 
  11  17   4      151.66      328.12    192.56 o 
  12  17   4       54.78       80.54     81.32 o 
 -14  18   4      116.16      164.99    170.46 o 
 -13  18   4      173.88      155.15     87.92 o 
 -12  18   4       60.92      -35.53     77.19 o 
 -11  18   4      171.84      148.41     79.29 o 
 -10  18   4      238.70      320.32     84.12 o 
  -9  18   4        4.62      107.66     50.77 o 
  -8  18   4      759.16      766.03     85.83 o 
  -7  18   4      386.64      343.27     55.58 o 
  -6  18   4      652.29      667.74     66.85 o 
  -5  18   4      254.28      285.17     51.27 o 
  -4  18   4      642.44      643.15     67.03 o 
  -3  18   4      242.21      222.85     45.94 o 
  -2  18   4       89.58      153.43     43.60 o 
  -1  18   4      818.93      805.75     87.20 o 
   0  18   4       39.58      -23.66     40.68 o 
   1  18   4      852.03      908.85    118.23 o 
   2  18   4      297.28      172.10     63.02 o 
   3  18   4      467.76      406.08     70.73 o 
   4  18   4      128.05      226.98     58.98 o 
   5  18   4      270.72      286.74     63.41 o 
   6  18   4      204.98      198.82     60.67 o 
   7  18   4       10.31       18.66     54.81 o 
   8  18   4      241.74      168.81     99.46 o 
   9  18   4       22.39      -15.66     61.31 o 
  10  18   4      140.60       95.89     69.48 o 
  11  18   4       34.32       77.85     75.34 o 
 -13  19   4      113.08      155.99     88.46 o 
 -12  19   4      105.40      223.78     95.19 o 
 -11  19   4      178.22       40.25    107.25 o 
 -10  19   4       44.81      114.22     69.51 o 
  -9  19   4      227.80      315.88     82.55 o 
  -8  19   4        4.37       42.19     49.55 o 
  -7  19   4      199.81      170.40     47.40 o 
  -6  19   4      157.34      280.40     89.19 o 
  -5  19   4      280.69      210.37     48.60 o 
  -4  19   4      185.72      163.02     45.08 o 
  -3  19   4      159.18      141.14     51.23 o 
  -2  19   4      260.29      232.50     57.99 o 
  -1  19   4       82.88       44.69     47.01 o 
   0  19   4      438.87      601.45    135.68 o 
   1  19   4        0.25      -13.33     62.63 o 
   2  19   4      358.40      206.81     66.95 o 
   3  19   4       10.27       19.46     58.61 o 
   4  19   4       21.83        1.22     58.34 o 
   5  19   4       57.84       70.71     53.91 o 
   6  19   4       15.63       20.50     75.52 o 
   7  19   4      216.96      173.88     80.36 o 
   8  19   4        0.08       21.44     60.77 o 
   9  19   4      148.01       99.66     67.90 o 
  10  19   4        1.80      -29.76     72.05 o 
 -12  20   4      131.26      264.53    116.83 o 
 -11  20   4       79.31       51.64     67.03 o 
 -10  20   4      150.97      241.61    141.87 o 
  -9  20   4        0.63       45.52     97.17 o 
  -8  20   4      397.91      306.78     84.42 o 
  -7  20   4      202.81      218.14     51.98 o 
  -6  20   4      623.60      635.30    123.19 o 
  -5  20   4      361.56      360.59     55.80 o 
  -4  20   4      522.77      573.21     74.80 o 
  -3  20   4      311.26      358.26     64.42 o 
  -2  20   4       84.74       45.56     51.63 o 
  -1  20   4      523.32      871.79    279.60 o 
   0  20   4       72.47       54.70     67.73 o 
   1  20   4      600.33      636.72    160.96 o 
   2  20   4      147.72       69.07     69.71 o 
   3  20   4      338.71      339.32     78.87 o 
   4  20   4       80.48      119.75     68.18 o 
   5  20   4      151.07      104.89     64.03 o 
   6  20   4      206.48      188.06     63.24 o 
   7  20   4        0.28       60.46     63.58 o 
   8  20   4      242.91      216.21     73.22 o 
   9  20   4       24.45       22.15     69.85 o 
 -10  21   4       16.21      262.33     77.16 o 
  -9  21   4       66.42      206.99     72.96 o 
  -8  21   4        5.19      217.40     72.86 o 
  -7  21   4       66.50      140.15     73.44 o 
  -6  21   4       29.71      -91.72     91.72 o 
  -5  21   4        3.92       -6.85     50.92 o 
  -4  21   4       97.56       38.38     58.54 o 
  -3  21   4       25.63      131.16     77.30 o 
  -2  21   4       96.50      136.57     63.93 o 
  -1  21   4        0.88       -9.00    109.46 o 
   0  21   4      165.23      179.08     62.79 o 
   1  21   4        2.88      -19.58     78.23 o 
   2  21   4       52.46       71.39     79.90 o 
   3  21   4        1.86      -35.09     68.49 o 
   4  21   4       20.32        1.78     68.44 o 
   5  21   4       10.67       74.18     61.73 o 
   6  21   4       16.70      118.79     68.19 o 
   7  21   4       70.95      181.38     69.30 o 
   8  21   4       22.73       84.45    118.88 o 
  -9  22   4        3.87      339.60    122.12 o 
  -8  22   4      229.96      314.48    116.83 o 
  -7  22   4      109.83       74.02     51.89 o 
  -6  22   4      399.16      421.58     86.10 o 
  -5  22   4      215.33      252.02     69.77 o 
  -4  22   4      366.63      473.91    133.52 o 
  -3  22   4      204.74      309.59     71.86 o 
  -2  22   4      123.44       84.91     60.74 o 
  -1  22   4      394.99      391.40     73.17 o 
   0  22   4       17.70       99.85     63.51 o 
   1  22   4      527.69      666.43    219.21 o 
   2  22   4      118.40      196.76     90.26 o 
   3  22   4      339.29      180.72     90.85 o 
   4  22   4      103.10       87.06     85.25 o 
   5  22   4      172.21      210.53     76.38 o 
   6  22   4      164.71      225.29     76.96 o 
   7  22   4       30.73      138.51    145.26 o 
  -7  23   4        0.48       62.49     51.53 o 
  -6  23   4        3.83       18.01     81.04 o 
  -5  23   4       11.88      -31.36     71.60 o 
  -4  23   4        5.17      -38.33     91.28 o 
  -3  23   4        5.37        5.94     90.18 o 
  -2  23   4       44.05       18.30     63.30 o 
  -1  23   4        6.94      -45.26     95.98 o 
   0  23   4       29.62       69.16     68.88 o 
   1  23   4        1.16      -64.77     90.57 o 
   2  23   4        2.45       35.77     97.26 o 
   3  23   4       10.87      150.00    120.47 o 
   4  23   4        0.15       61.96     89.98 o 
   5  23   4        0.01      321.72    222.02 o 
  -5  24   4      114.92        4.93    219.95 o 
  -4  24   4      192.11      105.05     92.99 o 
  -3  24   4       92.62      143.87    102.24 o 
  -2  24   4       96.85      130.03    107.77 o 
  -1  24   4      145.57       71.27    198.22 o 
   0  24   4        4.34      -16.71    100.14 o 
   1  24   4      193.12       64.28    106.64 o 
   2  24   4       34.06      -39.66    155.01 o 
 -18   1   5      614.57      880.31    164.92 o 
 -17   1   5        0.22       57.06     54.15 o 
 -16   1   5     1998.65     1964.76    184.39 o 
 -15   1   5       32.79        1.69     31.37 o 
 -14   1   5     1203.89     1377.49     96.01 o 
 -13   1   5     1852.07     1601.29    106.48 o 
 -12   1   5     2494.05     2652.79    295.16 o 
 -11   1   5     3688.00     2887.17    199.43 o 
 -10   1   5     2024.58     1922.12    107.05 o 
  -9   1   5    11219.52     9125.16    621.08 o 
  -8   1   5      103.43      111.36     16.86 o 
  -7   1   5    24950.21    18394.36   1220.93 o 
  -6   1   5     3028.16     2823.45    170.78 o 
  -5   1   5    36322.52    37571.84   2498.79 o 
  -4   1   5      220.88      412.89     37.81 o 
  -3   1   5    18714.28    24047.93   1398.99 o 
  -2   1   5    14898.50    16724.75    972.59 o 
  -1   1   5     5189.49     5740.32    337.35 o 
   0   1   5    31097.32    32439.78   1672.52 o 
   1   1   5     2507.70     2193.42    118.38 o 
   2   1   5    33376.25    32216.90   1664.24 o 
   3   1   5     1113.64     1295.49     89.48 o 
   4   1   5    11248.49    10714.44    625.85 o 
   5   1   5      316.01      301.84     32.91 o 
   6   1   5     4428.72     4870.21    288.25 o 
   7   1   5     3248.24     2951.89    179.81 o 
   8   1   5     1389.73     1687.37    112.77 o 
   9   1   5     3301.07     3270.26    202.47 o 
  10   1   5      196.75      273.94     41.13 o 
  11   1   5      993.24     1039.21     82.56 o 
  12   1   5       17.13       84.08     46.55 o 
  13   1   5      746.63      871.56    118.76 o 
  14   1   5      263.26      193.32     82.14 o 
  15   1   5      332.04      269.51     91.45 o 
  16   1   5      308.52      256.15     94.95 o 
  17   1   5       17.49      -22.31     92.90 o 
 -19   2   5       16.98       74.36    133.36 o 
 -18   2   5        7.49      180.46    106.75 o 
 -17   2   5       43.04       33.44     50.54 o 
 -16   2   5       31.53       47.28     41.58 o 
 -15   2   5      101.58      158.40     42.79 o 
 -14   2   5      170.11      158.48     35.41 o 
 -13   2   5     1375.87     1270.75    169.04 o 
 -12   2   5       57.34       -3.22     26.43 o 
 -11   2   5      378.34      294.49     50.66 o 
 -10   2   5      108.91       91.49     22.00 o 
  -9   2   5      192.01      237.71     28.53 o 
  -8   2   5      727.05      855.16     54.15 o 
  -7   2   5     1074.95     1038.10     71.62 o 
  -6   2   5     3730.27     3390.46    182.46 o 
  -5   2   5      111.05      229.58     23.37 o 
  -4   2   5      304.62      292.83     43.51 o 
  -3   2   5      652.76      968.59     66.42 o 
  -2   2   5     2835.48     2958.27    178.20 o 
  -1   2   5      100.71      386.01     45.89 o 
   0   2   5     1215.47     1525.47     85.22 o 
   1   2   5     1774.35     1525.72     85.30 o 
   2   2   5      815.28      846.06     68.19 o 
   3   2   5     1203.36     1386.27     77.94 o 
   4   2   5       27.55       71.39     25.50 o 
   5   2   5      853.44      835.72     74.59 o 
   6   2   5        0.62       22.04     18.07 o 
   7   2   5      164.68      206.56     31.28 o 
   8   2   5      149.37      231.08     34.98 o 
   9   2   5       14.90       15.90     30.61 o 
  10   2   5       66.11      226.48     40.65 o 
  11   2   5       75.46      149.33     49.33 o 
  12   2   5       43.69       67.74     51.65 o 
  13   2   5        0.65       31.70     82.46 o 
  14   2   5       10.26       -5.59     73.17 o 
  15   2   5       17.19       -1.18     82.50 o 
  16   2   5        0.24      -75.61     84.39 o 
  17   2   5        5.22       -7.77     96.14 o 
 -19   3   5      151.69      140.30    130.55 o 
 -18   3   5      640.82      484.20    138.48 o 
 -17   3   5       95.99      110.06     97.83 o 
 -16   3   5     1560.52     1590.23    131.54 o 
 -15   3   5      166.97      124.19     47.77 o 
 -14   3   5     2952.56     2333.64    219.11 o 
 -13   3   5      989.16      897.93    116.47 o 
 -12   3   5     2180.71     1830.97    149.86 o 
 -11   3   5     3566.22     3167.89    219.31 o 
 -10   3   5     3717.15     3094.92    165.22 o 
  -9   3   5    11002.16     9831.54    464.01 o 
  -8   3   5       32.10      134.80     18.44 o 
  -7   3   5    22047.92    21035.13    990.91 o 
  -6   3   5      142.27      157.64     28.34 o 
  -5   3   5    20365.03    18079.88    933.11 o 
  -4   3   5     1153.65     1008.51     68.19 o 
  -3   3   5    15584.19    16444.72    852.09 o 
  -2   3   5     9316.05     9328.87    484.72 o 
  -1   3   5     1490.08     2505.18    134.35 o 
   0   3   5     9308.78    11318.37    588.24 o 
   1   3   5       50.03      154.23     31.70 o 
   2   3   5    12813.44    12330.36    718.76 o 
   3   3   5        0.16       16.93     15.09 o 
   4   3   5     8264.80     8455.67    495.12 o 
   5   3   5      768.89      642.39     43.89 o 
   6   3   5     4837.57     4522.36    240.53 o 
   7   3   5     2517.38     2249.52    125.49 o 
   8   3   5     1501.44     1658.11    110.34 o 
   9   3   5     3177.67     3050.07    189.33 o 
  10   3   5      187.93      264.56     51.48 o 
  11   3   5     1000.14     1145.06    104.21 o 
  12   3   5       11.16       13.02     50.75 o 
  13   3   5      619.61      902.57    100.10 o 
  14   3   5      136.87      150.72     85.95 o 
  15   3   5      294.42      282.34    113.45 o 
  16   3   5      249.58      273.76    107.91 o 
  17   3   5       38.59      109.24    118.24 o 
 -20   4   5       54.77       97.83    140.30 o 
 -19   4   5       72.91      140.63    127.91 o 
 -18   4   5        0.09      206.07    113.03 o 
 -17   4   5      116.99      188.72    128.40 o 
 -16   4   5       75.49       74.22     49.70 o 
 -15   4   5      416.10      410.05     59.90 o 
 -14   4   5      122.94      116.22     34.81 o 
 -13   4   5     2503.57     2024.97    130.81 o 
 -12   4   5      635.61      598.35     54.53 o 
 -11   4   5      211.99      220.47     33.35 o 
 -10   4   5      280.79      355.27     39.26 o 
  -9   4   5        2.40       14.25     18.70 o 
  -8   4   5     3816.71     3836.35    184.33 o 
  -7   4   5       73.59       78.48     14.89 o 
  -6   4   5    11923.89    10541.41    542.85 o 
  -5   4   5      185.92      414.52     32.86 o 
  -4   4   5     4159.56     4282.46    226.30 o 
  -3   4   5      214.74      355.44     28.51 o 
  -2   4   5     1970.33     1934.30    105.76 o 
  -1   4   5      993.62     1060.85     62.11 o 
   0   4   5      315.12      283.91     23.34 o 
   1   4   5     5719.05     5272.55    250.47 o 
   2   4   5     1322.37     1101.99     58.31 o 
   3   4   5     4426.89     4507.21    215.26 o 
   4   4   5      258.47      197.02     23.26 o 
   5   4   5     2462.75     2117.61    116.75 o 
   6   4   5       11.70       48.74     19.70 o 
   7   4   5     1125.32      971.20     69.34 o 
   8   4   5      294.42      288.92     41.19 o 
   9   4   5      281.10      336.85     46.17 o 
  10   4   5      435.47      598.80     72.00 o 
  11   4   5        1.43       -4.23     52.14 o 
  12   4   5      331.14      398.94     63.61 o 
  13   4   5        0.95        9.14     71.46 o 
  14   4   5       79.51      125.52     60.75 o 
  15   4   5       39.71      129.77     89.92 o 
  16   4   5        5.02       30.68     89.91 o 
  17   4   5       29.35      -13.39    140.96 o 
 -19   5   5      150.85      261.10    130.39 o 
 -18   5   5      427.23      882.29    213.34 o 
 -17   5   5      127.34      122.86     84.38 o 
 -16   5   5     1154.48     1239.03    424.37 o 
 -15   5   5       38.19       44.05     41.66 o 
 -14   5   5     1931.65     1976.28    154.05 o 
 -13   5   5      434.22      445.93     49.49 o 
 -12   5   5     2325.30     2349.86    146.79 o 
 -11   5   5      906.24     1010.84    103.13 o 
 -10   5   5     2078.66     2453.72    150.84 o 
  -9   5   5     5479.92     5098.70    266.36 o 
  -8   5   5       84.39      229.58     22.77 o 
  -7   5   5     6544.50     5718.04    332.65 o 
  -6   5   5        2.98       29.33     21.47 o 
  -5   5   5    11031.60     9754.81    571.19 o 
  -4   5   5     1512.47     1284.47     73.40 o 
  -3   5   5     6077.37     6111.98    319.57 o 
  -2   5   5     5647.29     5748.55    302.15 o 
  -1   5   5     4041.40     4545.36    240.21 o 
   0   5   5     7748.43     7749.87    367.95 o 
   1   5   5      256.86      438.85     27.77 o 
   2   5   5     5787.10     6163.00    293.14 o 
   3   5   5      125.68      110.16     17.71 o 
   4   5   5     4822.31     4571.68    242.22 o 
   5   5   5     1101.76      922.57     58.93 o 
   6   5   5     3589.56     3103.40    186.41 o 
   7   5   5     2532.86     2071.37    131.69 o 
   8   5   5      635.89      565.90     52.38 o 
   9   5   5     2191.45     2126.84    261.18 o 
  10   5   5       12.23       70.94     80.23 o 
  11   5   5     1206.22     1271.29    116.18 o 
  12   5   5      105.51       28.61     58.19 o 
  13   5   5      627.67      724.69    141.87 o 
  14   5   5      148.92      160.31     61.41 o 
  15   5   5      233.38      239.28     85.09 o 
  16   5   5      178.61      158.42     96.75 o 
 -19   6   5      127.61      958.47    238.13 o 
 -18   6   5        1.71      379.42    194.34 o 
 -17   6   5      356.38      328.45     87.35 o 
 -16   6   5       17.87      126.89    173.27 o 
 -15   6   5      743.40      799.07    111.52 o 
 -14   6   5      186.10      258.60     81.91 o 
 -13   6   5     2020.23     1970.26    129.89 o 
 -12   6   5      807.43      911.20     73.35 o 
 -11   6   5      982.21      989.15     74.57 o 
 -10   6   5      641.58      643.43     54.68 o 
  -9   6   5      206.90      246.83     33.12 o 
  -8   6   5     3669.96     3535.85    187.35 o 
  -7   6   5      250.61      237.64     33.23 o 
  -6   6   5    13727.31    12851.40    660.43 o 
  -5   6   5      751.10      957.92     59.45 o 
  -4   6   5    10753.20    10602.17    552.05 o 
  -3   6   5      301.80      295.53     27.77 o 
  -2   6   5     3023.56     3390.29    180.63 o 
  -1   6   5     6631.14     7056.56    335.64 o 
   0   6   5      544.34      664.19     39.60 o 
   1   6   5     9087.03     9669.77    458.56 o 
   2   6   5     1218.52     1246.12     67.09 o 
   3   6   5     7935.36     7576.05    359.28 o 
   4   6   5      169.37      202.06     28.42 o 
   5   6   5     2844.62     2378.64    146.36 o 
   6   6   5      183.93      239.85     33.21 o 
   7   6   5      258.53      230.74     35.79 o 
   8   6   5      220.53      220.19     42.79 o 
   9   6   5      522.28      515.49     78.85 o 
  10   6   5      698.20      743.62    102.04 o 
  11   6   5       14.39      115.98     72.35 o 
  12   6   5      518.88      500.78    103.85 o 
  13   6   5        9.87       68.00     79.00 o 
  14   6   5      155.58       88.01     76.84 o 
  15   6   5       58.52      179.87     86.49 o 
  16   6   5       48.23        8.52     81.85 o 
 -19   7   5       94.98      369.51    243.42 o 
 -18   7   5      195.68      143.44    139.14 o 
 -17   7   5       34.85      132.47    100.56 o 
 -16   7   5      646.33      746.69    114.22 o 
 -15   7   5        0.67       18.63     68.03 o 
 -14   7   5      706.02      988.38    128.57 o 
 -13   7   5      224.64      273.03     45.22 o 
 -12   7   5     1160.97     1528.09    108.62 o 
 -11   7   5      659.02      757.49     63.15 o 
 -10   7   5     1946.41     2336.46    146.36 o 
  -9   7   5     1263.84     1221.62     82.95 o 
  -8   7   5      601.11      809.42     60.21 o 
  -7   7   5      959.45     1072.68     66.38 o 
  -6   7   5       45.29      114.39     27.77 o 
  -5   7   5     1345.54     1304.53     69.14 o 
  -4   7   5      451.07      447.52     31.25 o 
  -3   7   5      541.77      802.46     46.79 o 
  -2   7   5     1192.97     1148.97     60.66 o 
  -1   7   5     1559.19     1609.66     82.75 o 
   0   7   5     2702.98     2731.34    133.99 o 
   1   7   5       10.32       40.35     17.24 o 
   2   7   5      276.37      344.89     30.21 o 
   3   7   5     1001.76      813.55     51.47 o 
   4   7   5     1705.00     1271.26     85.03 o 
   5   7   5     1686.54     1316.40     87.27 o 
   6   7   5      676.54      657.98    134.46 o 
   7   7   5     2747.69     2144.61    193.80 o 
   8   7   5        1.78       44.35     46.69 o 
   9   7   5     1047.13     1041.64    114.39 o 
  10   7   5        2.92       46.09     57.44 o 
  11   7   5      895.98      886.94    118.77 o 
  12   7   5       89.58       87.30     77.45 o 
  13   7   5      436.53      336.48     94.78 o 
  14   7   5      128.84      253.83     87.84 o 
  15   7   5      179.93      267.85     87.62 o 
  16   7   5       76.45        8.16     89.57 o 
 -19   8   5      228.61      506.01    199.30 o 
 -18   8   5       24.25       29.14     82.73 o 
 -17   8   5      490.21      429.55     98.35 o 
 -16   8   5        6.01      147.31    184.09 o 
 -15   8   5      922.88     1031.69    136.20 o 
 -14   8   5      229.92      427.61    122.87 o 
 -13   8   5     1878.26     2140.16    203.52 o 
 -12   8   5      685.67      747.74     69.78 o 
 -11   8   5     1550.73     1989.87    175.29 o 
 -10   8   5     1870.40     1739.86    113.39 o 
  -9   8   5      236.56      236.03     34.54 o 
  -8   8   5     2299.24     2242.67    138.12 o 
  -7   8   5      318.11      239.45     62.70 o 
  -6   8   5     9054.77     8327.30    432.98 o 
  -5   8   5      655.08      815.76     50.59 o 
  -4   8   5     7820.36     8464.75    402.54 o 
  -3   8   5     1360.22     1314.89     69.47 o 
  -2   8   5     4874.93     4559.94    219.93 o 
  -1   8   5     2582.47     2709.32    147.46 o 
   0   8   5      635.35      755.17     45.21 o 
   1   8   5     9027.33     9072.72    430.12 o 
   2   8   5      976.69     1037.86     63.48 o 
   3   8   5     8027.52     7647.60    396.36 o 
   4   8   5       66.37      115.21     25.69 o 
   5   8   5     2178.19     1878.02    136.95 o 
   6   8   5      666.87      552.61     73.27 o 
   7   8   5      385.85      395.45     53.40 o 
   8   8   5      420.28      470.89     60.20 o 
   9   8   5      599.23      628.35     71.02 o 
  10   8   5     1408.39     1419.46    157.82 o 
  11   8   5        1.80      -20.86     68.02 o 
  12   8   5      665.05      534.42    101.81 o 
  13   8   5       72.94       87.98    132.95 o 
  14   8   5      217.68      235.60    104.60 o 
  15   8   5       91.63      -35.43    150.63 o 
  16   8   5       94.55       85.95     92.54 o 
 -18   9   5      109.40      124.12     92.63 o 
 -17   9   5        5.45      129.79    171.86 o 
 -16   9   5      120.45      126.98     82.93 o 
 -15   9   5       10.17      147.51     81.57 o 
 -14   9   5      197.36      277.66    107.91 o 
 -13   9   5        2.12      122.10     69.16 o 
 -12   9   5      272.31      448.19     64.32 o 
 -11   9   5      728.90      801.37    102.47 o 
 -10   9   5     1645.44     1650.08    145.19 o 
  -9   9   5       24.83        5.98     28.69 o 
  -8   9   5     1107.77     1265.39    118.08 o 
  -7   9   5      165.71      146.86     28.01 o 
  -6   9   5       35.43      257.42     59.87 o 
  -5   9   5        2.00       13.80     16.30 o 
  -4   9   5      555.69      756.92     46.73 o 
  -3   9   5       32.02      144.01     19.83 o 
  -2   9   5      758.10      806.56     48.22 o 
  -1   9   5      250.63      348.31     32.31 o 
   0   9   5      833.29      967.03     55.12 o 
   1   9   5      422.49      663.03     46.23 o 
   2   9   5       41.43       55.52     20.03 o 
   3   9   5     2516.87     2165.15    144.69 o 
   4   9   5       59.41       93.46     28.09 o 
   5   9   5     1469.71     1266.92     86.88 o 
   6   9   5       19.42        3.90     31.92 o 
   7   9   5      590.96      714.26     86.40 o 
   8   9   5       45.98      174.74     50.11 o 
   9   9   5      469.37      446.65     83.40 o 
  10   9   5        0.18       30.30     56.42 o 
  11   9   5      396.61      288.50     78.57 o 
  12   9   5       48.37       73.57     73.22 o 
  13   9   5      239.16      198.38     89.54 o 
  14   9   5       44.90       66.35     86.03 o 
  15   9   5      108.56       66.76     99.06 o 
 -18  10   5       67.77      189.25     98.09 o 
 -17  10   5      370.37      452.86    111.29 o 
 -16  10   5        3.84      -77.24     77.24 o 
 -15  10   5      718.97     1014.67    139.94 o 
 -14  10   5      288.86      299.20     85.77 o 
 -13  10   5     1343.11     1656.71    174.93 o 
 -12  10   5      862.18      956.71    100.48 o 
 -11  10   5     1197.63     1524.05    127.18 o 
 -10  10   5     1625.65     1887.32    124.32 o 
  -9  10   5       73.70      311.92     41.74 o 
  -8  10   5     1839.39     1808.69    116.69 o 
  -7  10   5      102.81      142.65     28.86 o 
  -6  10   5     4605.47     5192.33    350.73 o 
  -5  10   5     1306.10     1328.61     79.17 o 
  -4  10   5     6509.20     6539.52    313.83 o 
  -3  10   5     2626.81     2534.99    126.94 o 
  -2  10   5     2639.46     2953.63    146.24 o 
  -1  10   5     3120.02     3063.54    151.55 o 
   0  10   5      407.46      680.76     54.86 o 
   1  10   5     5762.39     6372.09    333.09 o 
   2  10   5       27.70      223.05     27.48 o 
   3  10   5     4835.71     4591.59    271.09 o 
   4  10   5      131.97      122.30     29.49 o 
   5  10   5     3222.24     2927.24    179.81 o 
   6  10   5     1784.37     1410.86    110.21 o 
   7  10   5     1492.76     1246.76    115.31 o 
   8  10   5     1068.52     1187.76    208.87 o 
   9  10   5      242.54      366.57     99.64 o 
  10  10   5     1478.07     1551.45    156.67 o 
  11  10   5        3.85      114.29     68.89 o 
  12  10   5      921.42      944.17    129.20 o 
  13  10   5      132.42      104.44     82.31 o 
  14  10   5      263.06      223.60     91.30 o 
  15  10   5      136.18       42.92     84.72 o 
 -18  11   5       51.79      102.11    257.55 o 
 -17  11   5       14.50      381.53    285.23 o 
 -16  11   5       26.00      177.16    180.87 o 
 -15  11   5      106.65       14.31     80.68 o 
 -14  11   5       89.96      111.46     83.88 o 
 -13  11   5       36.31      146.59    100.89 o 
 -12  11   5      159.04      232.98     86.68 o 
 -11  11   5       21.83        2.86     43.56 o 
 -10  11   5      258.72      278.44     62.68 o 
  -9  11   5      208.63      270.72     48.16 o 
  -8  11   5     1673.97     1583.74    106.95 o 
  -7  11   5       61.87       86.15     30.69 o 
  -6  11   5       36.81       58.12     38.88 o 
  -5  11   5      131.48      156.76     25.83 o 
  -4  11   5       81.24      177.42     26.82 o 
  -3  11   5        1.20       32.20     19.02 o 
  -2  11   5        5.39       34.27     19.52 o 
  -1  11   5      281.57      217.91     26.22 o 
   0  11   5      201.10      205.00     28.83 o 
   1  11   5       82.00      156.25     26.89 o 
   2  11   5      229.59      255.92     30.50 o 
   3  11   5      138.27      155.52     34.20 o 
   4  11   5       32.30       36.06     26.26 o 
   5  11   5       73.33      227.13     40.04 o 
   6  11   5       79.39      123.39     41.97 o 
   7  11   5       69.41      134.59     64.56 o 
   8  11   5       34.29       42.97     43.23 o 
   9  11   5       91.63       84.70     51.26 o 
  10  11   5       14.70       69.87     54.14 o 
  11  11   5      108.20        6.81     64.61 o 
  12  11   5        7.56      -69.63     69.63 o 
  13  11   5      111.44      184.54     90.82 o 
  14  11   5        7.22       62.22     86.02 o 
  15  11   5       29.44       -2.98     93.13 o 
 -17  12   5      415.98      419.08    119.97 o 
 -16  12   5       19.52       87.91    104.44 o 
 -15  12   5      596.10      559.23    111.37 o 
 -14  12   5       51.84       47.53     75.57 o 
 -13  12   5     1314.82     1341.04    159.36 o 
 -12  12   5      594.33      759.06    109.71 o 
 -10  12   5     1789.29     1859.73    182.12 o 
  -9  12   5      155.55      273.82     71.05 o 
  -8  12   5     1783.56     1895.52    123.24 o 
  -7  12   5      162.58      250.32     48.93 o 
  -6  12   5     1605.12     1972.72    126.17 o 
  -5  12   5     1463.60     1581.03    105.65 o 
  -4  12   5     3031.14     3106.00    168.71 o 
  -3  12   5     2453.82     2472.93    136.76 o 
  -2  12   5     1364.89     1603.97     86.00 o 
  -1  12   5     2232.80     2281.93    127.34 o 
   0  12   5     1244.56     1466.39     99.88 o 
   1  12   5     2216.83     2524.25    139.63 o 
   2  12   5       61.20      199.43     34.76 o 
   3  12   5     2991.10     2812.98    172.50 o 
   4  12   5      230.72      299.76     49.82 o 
   5  12   5     1776.84     1746.43    131.45 o 
   6  12   5     1020.31     1020.61    146.34 o 
   7  12   5     1280.69     1306.62    152.05 o 
   8  12   5      872.79      859.49    124.92 o 
   9  12   5      304.05      421.18     97.21 o 
  10  12   5     1163.56     1070.27    170.59 o 
  11  12   5        9.25      -18.77     70.87 o 
  12  12   5      820.11      693.84    114.69 o 
  13  12   5      108.30       97.37     88.64 o 
  14  12   5      247.74      178.69     97.66 o 
 -17  13   5        5.20       -4.63    115.35 o 
 -16  13   5        4.27       43.56    158.56 o 
 -15  13   5       32.87       87.25    105.51 o 
 -14  13   5        0.14       32.08    119.89 o 
 -13  13   5       20.11      -32.87     75.81 o 
 -12  13   5        2.91      -27.93     60.15 o 
 -11  13   5        5.51      -48.19     59.98 o 
 -10  13   5       67.19       48.17     47.10 o 
  -9  13   5      160.66      222.77     51.95 o 
  -8  13   5      189.43      200.21     58.68 o 
  -7  13   5      519.72      508.08     55.17 o 
  -6  13   5       33.06       44.74     31.40 o 
  -5  13   5      741.60      810.59     67.19 o 
  -4  13   5        5.11      -20.52     24.95 o 
  -3  13   5       57.27       92.28     27.45 o 
  -2  13   5       94.57      117.48     27.96 o 
  -1  13   5        0.54       37.71     27.69 o 
   0  13   5      503.41      607.80     57.40 o 
   1  13   5       14.10       16.31     26.33 o 
   2  13   5      238.46      392.13     72.84 o 
   3  13   5      103.66      129.76     57.31 o 
   4  13   5       34.45      122.27     41.11 o 
   5  13   5       21.60       93.59     47.78 o 
   6  13   5       27.79       38.26     41.03 o 
   7  13   5       25.71      103.49     47.07 o 
   8  13   5       17.03       -1.66     46.25 o 
   9  13   5        5.79      -28.21     48.77 o 
  10  13   5       24.81       51.95     57.52 o 
  11  13   5       11.82      -11.67     77.35 o 
  12  13   5        3.22       18.53     79.30 o 
  13  13   5        0.29      127.71    124.44 o 
  14  13   5        7.43       34.92     98.23 o 
 -16  14   5       13.94       69.14    109.72 o 
 -15  14   5      446.47      462.96    112.35 o 
 -14  14   5       10.34       95.67    165.01 o 
 -13  14   5      537.60      798.54    119.53 o 
 -12  14   5      509.95      577.58    100.64 o 
 -11  14   5      543.03      613.28    119.81 o 
 -10  14   5     1113.06     1319.17    119.59 o 
  -9  14   5      566.82      715.99     78.82 o 
  -8  14   5     1242.97     1436.37    122.37 o 
  -7  14   5      205.30      263.89     50.12 o 
  -6  14   5     1035.26     1380.20     98.94 o 
  -5  14   5      467.45      470.64     50.81 o 
  -4  14   5     1122.97     1491.17    102.88 o 
  -3  14   5     2411.77     2540.83    141.67 o 
  -2  14   5     1550.57     1747.46    114.48 o 
  -1  14   5     2367.20     2425.39    151.35 o 
   0  14   5     1130.81     1506.87    119.41 o 
   1  14   5     1982.51     2176.01    159.52 o 
   2  14   5       57.19       67.58     37.61 o 
   3  14   5     2316.99     2557.23    184.45 o 
   4  14   5      450.59      520.14     92.10 o 
   5  14   5     1343.78     1323.35    120.40 o 
   6  14   5      938.56      856.87     88.50 o 
   7  14   5      782.39      859.27    189.87 o 
   8  14   5      981.59      888.79    129.69 o 
   9  14   5      131.27      138.32     57.33 o 
  10  14   5      713.20      605.60     97.58 o 
  11  14   5        1.03        1.82     62.27 o 
  12  14   5      504.49      589.02    107.70 o 
  13  14   5       38.03       17.57     94.14 o 
 -16  15   5       47.28      218.89    177.07 o 
 -15  15   5        5.60        8.73     94.15 o 
 -14  15   5       40.46       61.09     96.18 o 
 -13  15   5       38.97       81.29    113.86 o 
 -12  15   5      112.66       93.04     78.23 o 
 -11  15   5       88.52      -57.58     67.60 o 
 -10  15   5      208.50      244.14     58.01 o 
  -9  15   5      113.41      339.79     66.53 o 
  -8  15   5        2.28       19.90     48.33 o 
  -7  15   5      265.76      274.06     55.61 o 
  -6  15   5       52.47       -1.00     44.13 o 
  -5  15   5      595.01      774.17     69.28 o 
  -4  15   5       14.63       -4.85     33.71 o 
  -3  15   5      391.30      492.70     53.12 o 
  -2  15   5       93.52      176.68     70.58 o 
  -1  15   5      251.41      294.70     42.35 o 
   0  15   5      709.43      818.00     80.33 o 
   1  15   5       19.12      -56.44     59.97 o 
   2  15   5      560.68      721.29     79.08 o 
   3  15   5        1.55       25.99     42.69 o 
   4  15   5       70.71      194.18     50.02 o 
   5  15   5       45.45        6.77     45.37 o 
   6  15   5      223.87      292.77     57.64 o 
   7  15   5      185.17      178.81     55.22 o 
   8  15   5       24.75       -8.10     49.86 o 
   9  15   5      101.77       51.72     55.97 o 
  10  15   5        2.07       57.47     72.54 o 
  11  15   5       47.61       49.84     69.31 o 
  12  15   5        1.33      -37.26     85.85 o 
  13  15   5       49.99       71.22    162.94 o 
 -15  16   5      176.13      333.15    134.43 o 
 -14  16   5        1.53      139.32    102.04 o 
 -13  16   5      133.08      173.84     83.39 o 
 -12  16   5      241.01      159.36    101.05 o 
 -11  16   5      188.59      173.31     77.43 o 
 -10  16   5      706.52      885.83    124.60 o 
  -9  16   5      346.89      401.14     64.51 o 
  -8  16   5      715.24      832.16    117.89 o 
  -7  16   5      174.80      206.07     59.79 o 
  -6  16   5      404.71      514.38     77.85 o 
  -5  16   5       43.16       30.59     46.85 o 
  -4  16   5      611.86      886.43     73.50 o 
  -3  16   5      812.88      909.90     73.33 o 
  -2  16   5      721.90      822.51     82.14 o 
  -1  16   5     1047.59     1188.16     89.68 o 
   0  16   5      471.57      608.61     70.45 o 
   1  16   5     1148.47     1222.50    130.50 o 
   2  16   5        0.18      -38.07     45.64 o 
   3  16   5     1014.48     1029.12    111.30 o 
   4  16   5      514.98      528.96     75.21 o 
   5  16   5      578.78      584.84     72.92 o 
   6  16   5      479.85      492.43     71.00 o 
   7  16   5      499.82      449.36     89.26 o 
   8  16   5      395.19      320.04     79.59 o 
   9  16   5      114.22      112.85     66.03 o 
  10  16   5      409.97      309.51     76.39 o 
  11  16   5       13.60       -3.48     64.60 o 
  12  16   5      303.70      156.53     96.80 o 
 -14  17   5      136.22      292.14    109.59 o 
 -13  17   5       95.66       -7.03     81.57 o 
 -12  17   5      154.51      212.34     87.99 o 
 -11  17   5      178.68       47.62    164.01 o 
 -10  17   5      320.31      321.82     81.69 o 
  -9  17   5      198.70      302.11     62.31 o 
  -8  17   5      172.56      191.07     57.88 o 
  -7  17   5      356.26      357.98     85.13 o 
  -6  17   5       22.41      -46.11     46.11 o 
  -5  17   5      253.56      182.25     54.62 o 
  -4  17   5       89.16      100.53     51.82 o 
  -3  17   5      704.65      719.06     80.07 o 
  -2  17   5       81.67      106.64     40.24 o 
  -1  17   5      141.06      175.79     43.19 o 
   0  17   5      314.99      479.07     77.13 o 
   1  17   5       24.49      -52.34     52.34 o 
   2  17   5      146.93       95.96     70.10 o 
   3  17   5      125.00       75.44     71.56 o 
   4  17   5      213.26      181.42     59.41 o 
   5  17   5      115.09      149.89    106.02 o 
   6  17   5      321.88      303.49    109.98 o 
   7  17   5      437.08      361.96     69.75 o 
   8  17   5       39.72      128.45     60.56 o 
   9  17   5      213.88      256.54     69.23 o 
  10  17   5        5.23      218.76    125.65 o 
  11  17   5       96.43      116.51     95.66 o 
 -13  18   5       17.76      -50.15     85.54 o 
 -12  18   5       63.04       46.70     83.62 o 
 -11  18   5        3.66      -33.28     65.60 o 
 -10  18   5      334.92      319.80     82.36 o 
  -9  18   5       70.44      140.61     76.54 o 
  -8  18   5      424.93      390.43     71.54 o 
  -7  18   5        0.14      104.57    117.39 o 
  -6  18   5      100.19       95.31     56.13 o 
  -5  18   5      219.86      131.64     54.75 o 
  -4  18   5      255.19      396.77    117.71 o 
  -3  18   5      648.72      688.74     80.65 o 
  -2  18   5      207.79      373.57     66.46 o 
  -1  18   5      567.97      725.08     70.51 o 
   0  18   5       12.63       74.51    106.92 o 
   1  18   5      423.51      520.90     81.39 o 
   2  18   5        0.82       61.33     59.22 o 
   3  18   5      368.68      429.35     73.53 o 
   4  18   5       65.12       52.59     56.09 o 
   5  18   5      381.66      431.28     76.69 o 
   6  18   5      137.94      186.07     61.77 o 
   7  18   5      237.05      233.46     66.05 o 
   8  18   5      156.24      171.03     69.62 o 
   9  18   5       40.29       35.90     62.60 o 
  10  18   5      165.45      155.74     78.79 o 
 -12  19   5      170.58      229.38    166.91 o 
 -11  19   5      185.56      128.94    114.60 o 
 -10  19   5      195.04      326.94     79.97 o 
  -9  19   5      275.02      227.85     79.45 o 
  -8  19   5       64.84      152.60     63.59 o 
  -7  19   5      191.40      286.05     65.92 o 
  -6  19   5       77.49      136.99     60.55 o 
  -5  19   5       91.67      122.46     56.28 o 
  -4  19   5      227.58      239.83     63.84 o 
  -3  19   5      277.59      288.39     63.67 o 
  -2  19   5      457.83      602.84     77.93 o 
  -1  19   5      259.07      336.00     76.82 o 
   0  19   5      282.87      338.26     99.73 o 
   1  19   5        3.45        8.22     69.01 o 
   2  19   5      296.06      321.36     79.94 o 
   3  19   5      137.95      215.85    105.56 o 
   4  19   5      350.73      263.55    136.20 o 
   5  19   5      166.36      272.59    110.52 o 
   6  19   5      223.66      254.20     73.80 o 
   7  19   5      322.92      332.83    120.98 o 
   8  19   5       23.76      113.12     65.95 o 
   9  19   5      284.83      243.68     79.29 o 
 -11  20   5        5.36        3.89    131.05 o 
 -10  20   5      152.57      216.78     78.30 o 
  -9  20   5       14.74       -2.48     75.04 o 
  -8  20   5      225.43      371.10     92.13 o 
  -7  20   5       12.70       94.99     73.62 o 
  -6  20   5       72.14       45.58     62.08 o 
  -5  20   5        0.77       15.49     57.07 o 
  -4  20   5      145.83       94.85     66.92 o 
  -3  20   5       85.67       41.90     56.98 o 
  -2  20   5      228.37      185.22     86.55 o 
  -1  20   5       55.41      183.66     81.72 o 
   0  20   5       19.11       38.82     74.89 o 
   1  20   5      110.04      134.36    161.95 o 
   2  20   5        0.60      133.60    138.65 o 
   3  20   5      214.61      112.18     69.57 o 
   4  20   5        1.16       35.77     57.95 o 
   5  20   5      216.15      304.31     71.83 o 
   6  20   5       14.50      238.48    101.55 o 
   7  20   5      105.04      122.65     69.76 o 
   8  20   5       53.43       43.24     73.81 o 
 -10  21   5      201.33      423.23     94.10 o 
  -9  21   5      235.67      392.36     93.50 o 
  -8  21   5       65.51      -39.84     97.33 o 
  -7  21   5      265.69      338.45    126.67 o 
  -6  21   5       10.83      -73.05     75.75 o 
  -5  21   5      172.83      174.89     65.09 o 
  -4  21   5      106.76       99.27     64.30 o 
  -3  21   5      208.99      173.89     98.33 o 
  -2  21   5      353.94      364.87     96.77 o 
  -1  21   5      222.87      213.29     92.97 o 
   0  21   5      315.00      344.22    148.32 o 
   1  21   5        0.86       42.40     84.75 o 
   2  21   5      219.12      168.60     89.15 o 
   3  21   5       73.45       28.45     85.22 o 
   4  21   5      244.81      741.08    379.92 o 
   5  21   5      146.35      274.54     71.67 o 
   6  21   5      188.61      207.42     73.29 o 
   7  21   5      204.12      368.95     82.92 o 
  -8  22   5       77.19      215.59     87.27 o 
  -7  22   5        0.19      140.34     84.49 o 
  -6  22   5       28.49        2.43     79.92 o 
  -5  22   5        4.26      -33.90    111.05 o 
  -4  22   5        1.41      -80.28     80.28 o 
  -3  22   5        1.61      -68.71     79.17 o 
  -2  22   5       29.82       27.63     85.11 o 
  -1  22   5        4.98      -30.34    143.19 o 
   0  22   5       19.99       77.74     94.13 o 
   1  22   5       35.63       -7.90     92.42 o 
   2  22   5        3.92       88.14     96.11 o 
   3  22   5       63.00       86.59     97.23 o 
   4  22   5       22.29       30.14     91.22 o 
   5  22   5       90.05      148.87    120.97 o 
  -6  23   5        0.21      183.71    132.85 o 
  -5  23   5      187.72       94.69    109.56 o 
  -4  23   5       73.34      -25.15     88.51 o 
  -3  23   5      200.34      224.14     98.42 o 
  -2  23   5      190.14      196.99    102.39 o 
  -1  23   5       81.28       96.31    101.31 o 
   0  23   5      327.78      245.40    110.33 o 
   1  23   5        8.74      -11.45     99.29 o 
   2  23   5      235.67      255.52    111.01 o 
   3  23   5       35.04       -2.29     97.87 o 
 -16   0   6      529.54      531.79    123.94 o 
 -15   0   6     2834.75     2429.73    309.52 o 
 -14   0   6      160.36       96.84     69.74 o 
 -13   0   6     2969.57     2509.22    310.51 o 
 -12   0   6      268.55      296.80     83.12 o 
 -11   0   6     9808.15     7549.96    508.37 o 
 -10   0   6     3527.54     2545.36    178.98 o 
  -9   0   6     8408.08     6421.89    434.24 o 
  -8   0   6     4299.45     3898.08    330.87 o 
  -7   0   6     2441.04     1795.83    160.84 o 
  -6   0   6     3080.20     2604.42    225.40 o 
  -5   0   6      185.30      173.48     41.01 o 
  -4   0   6    16313.44    17894.25   1477.71 o 
  -3   0   6     5568.38     5645.01    529.81 o 
  -2   0   6    18475.91    17201.47   1419.76 o 
  -1   0   6     5352.66     5295.42    444.48 o 
   0   0   6     7602.37     6324.87    526.65 o 
   1   0   6       58.91      122.70     27.09 o 
   2   0   6       70.38       47.89     18.43 o 
   3   0   6     1011.51      738.32    101.40 o 
   4   0   6        0.88        3.50     18.02 o 
   5   0   6     2416.30     1615.41    117.83 o 
   6   0   6      425.61      439.23     97.50 o 
   7   0   6     1896.89     1261.23    123.95 o 
   8   0   6     1408.20     1252.17    129.23 o 
   9   0   6      158.32      147.50     50.09 o 
  10   0   6     1306.09     1472.43    149.28 o 
  11   0   6        4.30       34.95     55.08 o 
  12   0   6      776.24      570.62    143.77 o 
  13   0   6      102.53      -49.91    100.97 o 
  14   0   6      464.59      436.93    141.95 o 
  15   0   6      126.31      175.67    124.11 o 
  16   0   6      272.57      170.05    146.91 o 
 -16   1   6       62.39       88.34     87.50 o 
 -15   1   6        2.70       56.45     57.51 o 
 -14   1   6        5.53       22.49     44.64 o 
 -13   1   6        1.06        0.37     39.43 o 
 -12   1   6      173.29      263.13     69.24 o 
 -11   1   6       17.02       53.44     24.71 o 
 -10   1   6      269.68      169.03     52.11 o 
  -9   1   6        8.02      -14.18     14.18 o 
  -8   1   6      112.21       70.48     23.73 o 
  -7   1   6        8.95        6.02     19.94 o 
  -6   1   6       18.15       28.87     19.44 o 
  -5   1   6     1075.84     1151.93     80.78 o 
  -4   1   6       69.60       69.25     39.84 o 
  -3   1   6     1065.78     1196.90     83.38 o 
  -2   1   6      383.73      491.66     44.46 o 
  -1   1   6      952.53     1056.51     71.88 o 
   0   1   6       18.06        7.43     13.38 o 
   1   1   6      380.13      307.45     22.57 o 
   2   1   6      401.50      392.50     40.78 o 
   3   1   6        8.60        4.05     13.80 o 
   4   1   6      184.53      242.42     26.15 o 
   5   1   6        5.01       44.99     19.03 o 
   6   1   6       14.23        4.20     20.60 o 
   7   1   6        4.02        2.30     23.15 o 
   8   1   6       17.09       22.51     28.81 o 
   9   1   6       11.14       66.08     31.01 o 
  10   1   6        1.73       28.42     33.15 o 
  11   1   6        3.14      -10.91     41.98 o 
  12   1   6        3.85       69.73     49.82 o 
  13   1   6       29.93       21.27     74.42 o 
  14   1   6        7.12      119.36     97.09 o 
  15   1   6        3.13       -4.06     84.16 o 
  16   1   6        2.25      -24.20     92.06 o 
 -17   2   6      848.42      966.41    172.86 o 
 -16   2   6      342.74      414.29    110.72 o 
 -15   2   6     2175.03     1977.43    266.89 o 
 -14   2   6       35.66       34.79     49.26 o 
 -13   2   6     2102.66     1698.35    201.28 o 
 -12   2   6      613.28      427.79    131.20 o 
 -11   2   6     7846.55     5116.60    438.24 o 
 -10   2   6     3043.46     2488.70    155.30 o 
  -9   2   6     6135.98     4923.94    293.70 o 
  -8   2   6     4074.45     3212.12    226.31 o 
  -7   2   6     1705.82     1357.67     89.27 o 
  -6   2   6     3480.12     2926.85    198.62 o 
  -5   2   6       38.12       53.13     28.60 o 
  -4   2   6    10078.70     9677.57    568.01 o 
  -3   2   6     1837.45     1703.51    161.64 o 
  -2   2   6    12161.08    10483.58    613.75 o 
  -1   2   6      188.31      185.43     23.52 o 
   0   2   6     8951.62     8599.51    448.08 o 
   1   2   6      375.89      419.86     34.30 o 
   2   2   6      341.19      328.31     26.01 o 
   3   2   6     2666.95     2163.21    107.13 o 
   4   2   6        0.89        9.90     13.39 o 
   5   2   6     2903.42     1915.78    120.63 o 
   6   2   6      381.67      289.95     40.05 o 
   7   2   6     1815.95     1359.27     94.03 o 
   8   2   6     1214.92     1068.35     83.05 o 
   9   2   6      428.53      468.11     52.31 o 
  10   2   6      862.05      847.01     73.05 o 
  11   2   6      102.25      123.00     48.56 o 
  12   2   6      832.67      845.92     92.66 o 
  13   2   6       52.21       71.23     75.13 o 
  14   2   6      542.21      558.58    109.94 o 
  15   2   6       90.63       65.88    102.95 o 
  16   2   6      246.72      238.66    103.36 o 
 -17   3   6       40.38       70.07     95.02 o 
 -16   3   6      182.04      217.47     94.53 o 
 -15   3   6        2.66       56.06     51.29 o 
 -14   3   6      279.12      212.84     67.07 o 
 -13   3   6       35.76       37.03     39.36 o 
 -12   3   6      618.49      779.10    118.74 o 
 -11   3   6      847.56      779.87    163.78 o 
 -10   3   6     1718.24     1455.10     97.25 o 
  -9   3   6       21.96       33.59     20.13 o 
  -8   3   6      450.29      425.73     54.17 o 
  -7   3   6      520.70      444.25     58.71 o 
  -6   3   6      270.35      260.70     40.05 o 
  -5   3   6     3464.79     3374.94    181.72 o 
  -4   3   6       22.08      -20.58     20.58 o 
  -3   3   6     6889.67     6235.46    327.63 o 
  -2   3   6     1440.73     1703.84     99.82 o 
  -1   3   6     3558.61     3463.37    184.41 o 
   0   3   6        1.82       34.15     16.65 o 
   1   3   6       78.61       32.51     12.40 o 
   2   3   6      216.57      140.98     22.01 o 
   3   3   6       33.50       25.63     14.29 o 
   4   3   6     1100.08     1140.64     67.02 o 
   5   3   6        8.11       32.04     18.52 o 
   6   3   6      186.29      236.15     24.03 o 
   7   3   6        2.58       16.75     24.40 o 
   8   3   6       21.74       48.28     30.53 o 
   9   3   6       29.10       27.17     30.78 o 
  10   3   6        0.92        5.37     42.67 o 
  11   3   6      120.01      107.63     47.88 o 
  12   3   6       15.36       49.05     52.40 o 
  13   3   6      109.13       72.15     62.03 o 
  14   3   6       35.24       17.62    101.38 o 
  15   3   6       26.82        6.98     91.79 o 
  16   3   6       20.72       66.26    101.32 o 
 -17   4   6      900.38      861.97    167.90 o 
 -16   4   6      294.71      253.83    105.76 o 
 -15   4   6     1654.28     1703.15    202.52 o 
 -14   4   6       14.46       33.12     53.26 o 
 -13   4   6     2016.48     1893.38    179.41 o 
 -12   4   6      674.00      690.06    132.79 o 
 -11   4   6     5383.44     4450.69    373.98 o 
 -10   4   6     1002.65      977.79    143.79 o 
  -9   4   6     5753.17     4795.76    285.92 o 
  -8   4   6     3720.95     3153.32    171.22 o 
  -7   4   6      802.11      718.61    100.83 o 
  -6   4   6     6195.76     5578.99    325.57 o 
  -5   4   6       21.22       39.43     18.65 o 
  -4   4   6     8008.72     7313.83    382.59 o 
  -3   4   6      424.72      421.62     33.44 o 
  -2   4   6    12067.31    11523.68    599.71 o 
  -1   4   6     1617.91     1575.39     89.75 o 
   0   4   6     5811.82     5237.94    275.71 o 
   1   4   6     4070.57     3857.31    205.32 o 
   2   4   6       89.04       83.68     16.27 o 
   3   4   6     2762.77     2303.00    141.54 o 
   4   4   6       71.70       31.79     18.99 o 
   5   4   6     2993.64     1993.25    111.97 o 
   6   4   6       66.60       46.45     22.06 o 
   7   4   6     1416.78     1277.76     91.71 o 
   8   4   6      959.87      766.94     79.64 o 
   9   4   6      544.01      486.57     53.00 o 
  10   4   6      474.06      442.09     64.87 o 
  11   4   6      137.65      113.43     60.20 o 
  12   4   6      608.87      612.19    154.31 o 
  13   4   6        1.42      -50.99     50.99 o 
  14   4   6      541.95      468.35    102.15 o 
  15   4   6       43.90      -61.42     74.94 o 
  16   4   6      196.22      215.00    103.55 o 
 -18   5   6      337.53      249.20    116.67 o 
 -17   5   6      170.60      248.21    117.33 o 
 -16   5   6      350.74      377.44    124.93 o 
 -15   5   6       13.51      107.25    120.39 o 
 -14   5   6     1660.15     1655.29    248.22 o 
 -13   5   6        0.06       66.07     41.04 o 
 -12   5   6     3091.35     2712.82    265.49 o 
 -11   5   6     1430.64     1243.39    244.07 o 
 -10   5   6     4444.57     4091.75    282.29 o 
  -9   5   6      651.65      590.99     45.46 o 
  -8   5   6     4353.11     3556.19    189.95 o 
  -7   5   6     1941.69     1635.24    104.40 o 
  -6   5   6     1000.12     1080.13     67.79 o 
  -5   5   6     6374.73     6043.81    357.76 o 
  -4   5   6      179.81      253.47     28.85 o 
  -3   5   6     9651.77     8605.44    449.80 o 
  -2   5   6      305.03      470.36     35.89 o 
  -1   5   6     4561.86     3917.06    208.72 o 
   0   5   6       57.23       31.56     16.59 o 
   1   5   6     1778.58     1423.27     81.86 o 
   2   5   6      619.94      567.61     37.14 o 
   3   5   6      245.95      297.06     26.14 o 
   4   5   6     3120.12     2194.60    134.98 o 
   5   5   6        0.64       -5.93     18.50 o 
   6   5   6     1148.38      877.27    126.28 o 
   7   5   6        7.99      -14.40     21.94 o 
   8   5   6      412.59      321.80     47.08 o 
   9   5   6      179.56      113.08     47.23 o 
  10   5   6        9.28       21.60     41.37 o 
  11   5   6      516.26      453.57     68.91 o 
  12   5   6        1.21        2.34     48.30 o 
  13   5   6      226.59      229.66     64.67 o 
  14   5   6       54.92       69.95     61.51 o 
  15   5   6       73.30      187.96     99.98 o 
  16   5   6       47.77      -87.25    136.67 o 
 -18   6   6       94.40      112.21    101.80 o 
 -17   6   6      433.99      499.89    145.42 o 
 -16   6   6      163.10      250.20    113.20 o 
 -15   6   6      480.74      385.97    102.29 o 
 -14   6   6       17.77       74.05     54.81 o 
 -13   6   6      947.18      992.18     94.82 o 
 -12   6   6      401.58      468.36     63.39 o 
 -11   6   6      636.64      724.80     75.89 o 
 -10   6   6      672.97      731.62     94.10 o 
  -9   6   6     1139.99     1101.71     80.00 o 
  -8   6   6     3153.97     2735.48    167.47 o 
  -7   6   6       13.80       17.48     20.38 o 
  -6   6   6     5957.13     5222.82    276.10 o 
  -5   6   6        1.27       44.71     22.28 o 
  -4   6   6     4344.89     3916.34    208.92 o 
  -3   6   6      421.77      412.67     34.21 o 
  -2   6   6     3878.68     3803.16    203.73 o 
  -1   6   6     2594.79     2548.24    139.32 o 
   0   6   6     2332.84     1864.55     95.03 o 
   1   6   6     4637.83     4177.74    201.35 o 
   2   6   6      338.77      451.02     33.66 o 
   3   6   6     4125.85     3221.10    158.13 o 
   4   6   6       15.88       41.52     24.11 o 
   5   6   6     1816.45     1313.39     80.12 o 
   6   6   6      118.09      129.71     26.03 o 
   7   6   6      558.11      564.15     54.64 o 
   8   6   6      520.25      465.89     63.20 o 
   9   6   6      400.58      395.93     62.52 o 
  10   6   6      486.72      354.22     69.43 o 
  11   6   6       75.05       52.04     52.46 o 
  12   6   6      360.63      383.56     68.18 o 
  13   6   6       17.87       43.96     57.98 o 
  14   6   6      341.08      222.76     66.90 o 
  15   6   6       14.94      -45.64     77.42 o 
 -18   7   6      241.42      323.57    133.03 o 
 -17   7   6      136.67       92.71    101.63 o 
 -16   7   6      448.33      367.87    150.13 o 
 -15   7   6      155.73      331.32     85.33 o 
 -14   7   6     1518.05     1646.75    141.32 o 
 -13   7   6        0.16        9.42     54.53 o 
 -12   7   6     2739.26     2636.94    190.90 o 
 -11   7   6      854.61      819.60     81.62 o 
 -10   7   6     1258.27     1391.29    142.67 o 
  -9   7   6     1422.79     1156.36     97.40 o 
  -8   7   6     4936.81     4141.63    247.19 o 
  -7   7   6     2183.22     1702.80    119.46 o 
  -6   7   6      656.50      622.86     45.40 o 
  -5   7   6     5578.78     4744.06    251.37 o 
  -4   7   6      146.86      202.84     26.15 o 
  -3   7   6     9438.93     8533.71    447.26 o 
  -2   7   6       30.98       75.00     22.66 o 
  -1   7   6     6461.08     6243.76    298.47 o 
   0   7   6       63.90      113.83     20.41 o 
   1   7   6     1430.77     1142.00     61.86 o 
   2   7   6     1049.12     1029.74     60.36 o 
   3   7   6      473.66      498.05     46.05 o 
   4   7   6     2678.89     2115.10    119.74 o 
   5   7   6      155.20      128.09     27.43 o 
   6   7   6     2929.40     2224.96    139.42 o 
   7   7   6       71.84      105.50     31.58 o 
   8   7   6      754.78      687.96     64.16 o 
   9   7   6      539.41      570.05     74.47 o 
  10   7   6       60.99       83.74     51.01 o 
  11   7   6      793.13      736.10     94.79 o 
  12   7   6        2.06      -50.42     50.42 o 
  13   7   6      487.62      425.79     66.22 o 
  14   7   6       46.03       42.03     84.26 o 
  15   7   6      141.71       66.76     72.72 o 
 -18   8   6       24.10      -49.74    109.40 o 
 -17   8   6       80.32      135.84    120.31 o 
 -16   8   6        6.96      146.74    196.40 o 
 -15   8   6      252.30      310.01     85.52 o 
 -14   8   6        1.01       36.95     73.37 o 
 -13   8   6      520.17      609.05     77.77 o 
 -12   8   6      100.30      113.50     49.95 o 
 -11   8   6       10.73      -42.01     43.08 o 
 -10   8   6      384.23      470.91     61.34 o 
  -9   8   6       55.40       24.14     36.91 o 
  -8   8   6     2323.11     2046.59    131.23 o 
  -7   8   6       58.67       89.60     26.65 o 
  -6   8   6     2737.40     2158.73    135.50 o 
  -5   8   6        6.24       -9.64     20.19 o 
  -4   8   6      742.22      850.26     57.51 o 
  -3   8   6      340.48      289.62     31.14 o 
  -2   8   6      346.76      421.87     37.29 o 
  -1   8   6     2594.18     2285.58    126.53 o 
   0   8   6       84.77       71.65     19.23 o 
   1   8   6     3558.69     3027.12    149.02 o 
   2   8   6      134.80      160.85     23.10 o 
   3   8   6     1525.87     1245.13    102.17 o 
   4   8   6      320.90      321.96     35.79 o 
   5   8   6     1317.00     1061.81     77.88 o 
   6   8   6        4.53       23.20     27.11 o 
   7   8   6      937.72      738.59     75.50 o 
   8   8   6      304.70      306.88     53.02 o 
   9   8   6      354.89      264.05     76.35 o 
  10   8   6      316.38      201.32     68.29 o 
  11   8   6      112.81       63.41     74.74 o 
  12   8   6      176.70      226.10     71.96 o 
  13   8   6       51.79      163.74     74.16 o 
  14   8   6      149.96      298.22    107.10 o 
  15   8   6        0.03        8.47     72.50 o 
 -18   9   6      252.17      193.68    134.35 o 
 -17   9   6       98.14      248.08    101.55 o 
 -16   9   6      466.27      439.52     99.97 o 
 -15   9   6      155.80      293.50     88.16 o 
 -14   9   6     1572.44     1415.02    156.28 o 
 -13   9   6       14.05       55.95     55.74 o 
 -12   9   6     2080.27     2231.11    170.22 o 
 -11   9   6      664.85      730.36     77.37 o 
 -10   9   6     1540.68     1722.43    169.28 o 
  -9   9   6     1157.78     1140.67    130.62 o 
  -8   9   6     2644.49     2584.68    184.83 o 
  -7   9   6     2786.31     2434.46    152.96 o 
  -6   9   6      930.74      900.20     75.95 o 
  -5   9   6     3692.92     3023.20    165.25 o 
  -4   9   6       38.71       66.47     24.00 o 
  -3   9   6     5522.79     5147.52    273.51 o 
  -2   9   6      435.15      514.33     42.18 o 
  -1   9   6     3109.17     2649.93    146.15 o 
   0   9   6     1148.74     1198.91     67.06 o 
   1   9   6     1084.42     1045.06     60.22 o 
   2   9   6     4295.76     3999.53    195.51 o 
   3   9   6       26.23       40.72     25.34 o 
   4   9   6     4910.16     3998.21    215.14 o 
   5   9   6      315.02      233.80     36.59 o 
   6   9   6     2187.16     1656.87    257.11 o 
   7   9   6      320.80      215.18     48.23 o 
   8   9   6      795.88      671.47     73.16 o 
   9   9   6      615.93      548.05     92.78 o 
  10   9   6      205.38      171.07     71.74 o 
  11   9   6      925.80      587.41    144.02 o 
  12   9   6        2.69       -3.03     71.80 o 
  13   9   6      547.54      457.76    106.63 o 
  14   9   6       21.50       59.24     66.59 o 
 -18  10   6        2.38      -15.53    118.32 o 
 -17  10   6        2.91      204.03    109.23 o 
 -16  10   6        2.74      -81.48     81.48 o 
 -15  10   6       68.88      191.65    128.15 o 
 -14  10   6        7.84      109.90    108.49 o 
 -13  10   6      127.27      166.63     67.96 o 
 -12  10   6        0.95       11.60     54.27 o 
 -11  10   6       32.99       73.25     47.23 o 
 -10  10   6      293.61      264.52     54.62 o 
  -9  10   6      522.79      579.36     69.91 o 
  -8  10   6     2063.46     2088.31    184.16 o 
  -7  10   6        0.06       16.74     36.39 o 
  -6  10   6     1911.66     1667.80    110.29 o 
  -5  10   6        6.78       11.70     23.80 o 
  -4  10   6       77.48       84.97     25.88 o 
  -3  10   6      216.97      246.14     32.02 o 
  -2  10   6       76.01       63.38     24.13 o 
  -1  10   6      881.47      911.02     61.62 o 
   0  10   6       14.49       -2.71     21.31 o 
   1  10   6      943.32     1045.87     61.62 o 
   2  10   6      379.16      377.52     38.35 o 
   3  10   6      702.78      694.52     52.31 o 
   4  10   6      303.73      411.28     45.28 o 
   5  10   6      582.39      539.87     81.67 o 
   6  10   6       16.66       20.97     38.00 o 
   7  10   6      257.16      215.93     48.12 o 
   8  10   6       15.93       28.29     45.63 o 
   9  10   6      279.40      304.46     59.21 o 
  10  10   6       81.93       18.95     66.20 o 
  11  10   6       66.76       46.90     74.32 o 
  12  10   6       69.94      -50.11     99.40 o 
  13  10   6       32.39      -18.80     82.83 o 
  14  10   6       33.19       23.26    114.27 o 
 -17  11   6      158.20      306.40    267.22 o 
 -16  11   6      421.20      495.14    107.05 o 
 -15  11   6      173.30      239.79     91.59 o 
 -14  11   6      786.00      506.29    104.03 o 
 -13  11   6       15.71        4.38     65.67 o 
 -12  11   6      874.19      837.67    111.54 o 
 -11  11   6      244.83      268.81     56.83 o 
 -10  11   6     1215.52     1332.75    135.05 o 
  -9  11   6     1016.23     1131.79    101.37 o 
  -8  11   6     1152.96     1094.92     98.12 o 
  -7  11   6     2487.87     2221.18    202.02 o 
  -6  11   6      428.01      409.79     55.61 o 
  -5  11   6     3858.43     3687.60    201.47 o 
  -4  11   6       14.11       17.33     31.53 o 
  -3  11   6     3059.10     2777.79    152.94 o 
  -2  11   6      977.86     1097.04     72.72 o 
  -1  11   6     1417.13     1292.46     80.85 o 
   0  11   6     2255.20     2020.76    115.80 o 
   1  11   6      887.18     1060.52     62.74 o 
   2  11   6     4413.79     3980.94    213.63 o 
   3  11   6       45.79       27.53     29.98 o 
   4  11   6     4079.89     3367.12    206.25 o 
   5  11   6      364.14      395.69     55.78 o 
   6  11   6     1955.66     1629.44    128.91 o 
   7  11   6      324.01      229.25     51.04 o 
   8  11   6     1225.43      990.44     95.99 o 
   9  11   6      783.50      682.55     82.19 o 
  10  11   6      360.27      199.71     78.38 o 
  11  11   6      868.68      550.28     98.07 o 
  12  11   6       22.63       54.00     77.64 o 
  13  11   6      509.26      258.77     96.09 o 
  14  11   6        6.12        3.01     99.82 o 
 -17  12   6        2.02      115.69    104.46 o 
 -16  12   6       12.23      140.53     94.86 o 
 -15  12   6        8.24       51.53     84.37 o 
 -14  12   6        3.75       37.47     76.73 o 
 -13  12   6       14.65      -66.84     72.75 o 
 -12  12   6       66.26      100.25     57.80 o 
 -11  12   6       33.48       39.99     47.84 o 
 -10  12   6        5.17       30.91     56.20 o 
  -9  12   6      436.86      442.23     99.17 o 
  -8  12   6      222.85      271.26     75.12 o 
  -7  12   6       58.42      -14.14     39.13 o 
  -6  12   6     1053.73     1195.60    104.63 o 
  -5  12   6      261.53      236.13     48.40 o 
  -4  12   6        0.10       -7.52     27.98 o 
  -3  12   6       11.98       29.56     26.64 o 
  -2  12   6       46.35       -1.32     25.87 o 
  -1  12   6      331.64      392.54     40.68 o 
   0  12   6       16.95       61.43     27.93 o 
   1  12   6      461.79      538.51     46.21 o 
   2  12   6      256.30      367.04     39.17 o 
   3  12   6      354.63      307.84     48.68 o 
   4  12   6       27.01       39.71     37.95 o 
   5  12   6       51.93       44.53     43.97 o 
   6  12   6       27.98       25.06     44.27 o 
   7  12   6        5.80       29.90     45.72 o 
   8  12   6       37.26      123.23     74.85 o 
   9  12   6       67.13       81.24     60.05 o 
  10  12   6        2.14        1.88     64.76 o 
  11  12   6       11.89       40.06     72.70 o 
  12  12   6        0.17        0.52    155.67 o 
  13  12   6       24.36       98.97     95.12 o 
 -16  13   6      429.91      627.92    204.09 o 
 -15  13   6      201.85      220.22     95.10 o 
 -14  13   6      495.77      529.54    105.51 o 
 -13  13   6       14.75      -22.69     76.08 o 
 -12  13   6      835.11      711.25    113.03 o 
 -11  13   6       41.02       82.65     54.16 o 
 -10  13   6      520.57      486.97     69.52 o 
  -9  13   6      931.19     1096.42    103.02 o 
  -8  13   6      732.21      917.38    159.79 o 
  -7  13   6      687.99      634.96     83.65 o 
  -6  13   6      244.85      184.47     51.49 o 
  -5  13   6     2506.90     2840.08    204.68 o 
  -4  13   6        6.48       -3.18     42.83 o 
  -3  13   6     1777.18     1801.30    107.06 o 
  -2  13   6      935.01     1058.51     74.21 o 
  -1  13   6     1218.69     1268.97     83.90 o 
   0  13   6     2508.59     2461.96    155.85 o 
   1  13   6     1254.26     1192.65    111.25 o 
   2  13   6     3966.80     3684.14    223.38 o 
   3  13   6      507.61      498.24     53.84 o 
   4  13   6     3040.11     2602.24    188.08 o 
   5  13   6      155.08      182.74     49.86 o 
   6  13   6     1737.62     1070.02     98.80 o 
   7  13   6      376.76      223.23     63.29 o 
   8  13   6     1080.16      726.72     85.56 o 
   9  13   6      634.83      416.37     93.50 o 
  10  13   6      482.64      349.96     73.87 o 
  11  13   6      719.03      440.29     99.90 o 
  12  13   6       58.91      -50.98     87.53 o 
  13  13   6      397.95      196.86     97.34 o 
 -16  14   6       53.45      234.54    283.99 o 
 -15  14   6       68.91       33.73     95.74 o 
 -14  14   6        2.84       50.90    127.66 o 
 -13  14   6       37.15       46.39     73.27 o 
 -12  14   6        0.24       -4.23     65.64 o 
 -11  14   6      125.23       32.97     56.07 o 
 -10  14   6        9.41        7.63     46.76 o 
  -9  14   6      368.38      459.53     67.26 o 
  -8  14   6       99.16      281.83     58.46 o 
  -7  14   6       33.45       65.53     63.55 o 
  -6  14   6       48.26       63.27     45.39 o 
  -5  14   6      123.68      144.78     49.39 o 
  -4  14   6       45.58      112.30     44.80 o 
  -3  14   6      233.38      306.36     46.99 o 
  -2  14   6      404.87      438.39     51.64 o 
  -1  14   6       20.91        0.64     31.36 o 
   0  14   6       86.02      146.71     36.95 o 
   1  14   6        5.48      -18.70     34.44 o 
   2  14   6        0.04      106.51     46.09 o 
   3  14   6       37.03       60.00     46.78 o 
   4  14   6        0.53        4.73     62.74 o 
   5  14   6      100.01        5.55     48.79 o 
   6  14   6       15.01       56.53     92.98 o 
   7  14   6       48.75       18.60     66.31 o 
   8  14   6      147.98      130.00     62.41 o 
   9  14   6        0.05       39.95     53.66 o 
  10  14   6       99.71      117.77     77.33 o 
  11  14   6       13.07      -49.00     79.54 o 
  12  14   6       28.84      -19.45     89.68 o 
 -15  15   6       33.44       20.37    142.04 o 
 -14  15   6      358.14      328.62    120.26 o 
 -13  15   6        6.06      -17.98     76.17 o 
 -12  15   6      445.50      409.34     92.68 o 
 -11  15   6       37.72      -74.78     74.78 o 
 -10  15   6      384.06      374.39     67.01 o 
  -9  15   6      737.56      868.71     90.72 o 
  -8  15   6      389.79      431.57     67.16 o 
  -7  15   6      990.67     1242.57    139.87 o 
  -6  15   6      351.55      357.26     65.36 o 
  -5  15   6     1150.45     1448.34    194.30 o 
  -4  15   6       45.84       77.64     58.47 o 
  -3  15   6     1052.26     1291.11    112.04 o 
  -2  15   6      777.36      910.16     95.10 o 
  -1  15   6      380.90      486.47     57.44 o 
   0  15   6     1919.70     1808.67    143.28 o 
   1  15   6      463.83      457.18     63.88 o 
   2  15   6     1867.87     1963.23    186.22 o 
   3  15   6      174.39      166.48     64.42 o 
   4  15   6     1384.70     1123.52    127.07 o 
   5  15   6      118.48      155.19     53.63 o 
   6  15   6      980.64      648.37    159.95 o 
   7  15   6      318.45      268.52     62.87 o 
   8  15   6      815.08      579.54    114.01 o 
   9  15   6      455.30      349.37     75.24 o 
  10  15   6      335.52      361.47     78.77 o 
  11  15   6      450.62      242.06     93.28 o 
  12  15   6       50.67      114.19    161.95 o 
 -15  16   6      134.62       96.67    156.99 o 
 -14  16   6       12.33       26.43    103.66 o 
 -13  16   6       98.48       26.48    101.55 o 
 -12  16   6        6.74      -22.05    105.60 o 
 -11  16   6      128.47      -33.73     67.87 o 
 -10  16   6       83.82      227.29    104.33 o 
  -9  16   6      263.19      314.57     66.29 o 
  -8  16   6      270.35      320.58     63.42 o 
  -7  16   6       57.55       79.83     68.12 o 
  -6  16   6      347.02      531.70     74.42 o 
  -5  16   6       73.91      115.52     54.61 o 
  -4  16   6      207.93      282.01     57.03 o 
  -3  16   6       37.77       -1.06     45.82 o 
  -2  16   6      581.76      608.64     66.72 o 
  -1  16   6      210.17      232.36     44.46 o 
   0  16   6      181.65      186.80     57.09 o 
   1  16   6      371.73      569.44     90.90 o 
   2  16   6       16.57      -55.54     55.54 o 
   3  16   6      352.26      336.33    111.46 o 
   4  16   6        2.32       29.99     88.91 o 
   5  16   6      328.60      352.65     78.00 o 
   6  16   6       35.97       45.89     57.84 o 
   7  16   6      125.95       48.62     57.03 o 
   8  16   6      171.24      252.85     64.80 o 
   9  16   6       30.94      -21.74     61.59 o 
  10  16   6      103.47      -16.72     66.21 o 
  11  16   6        2.20      -87.37     87.37 o 
 -14  17   6      234.11      259.09    102.56 o 
 -13  17   6        8.52      -32.94     86.26 o 
 -12  17   6      210.77      184.86     90.72 o 
 -11  17   6       15.72      -71.06     71.06 o 
 -10  17   6      107.13       86.05     58.82 o 
  -9  17   6      189.74      158.70     65.19 o 
  -8  17   6       42.96       32.86     70.86 o 
  -7  17   6      513.86      616.78    136.09 o 
  -6  17   6       67.57       20.04     77.13 o 
  -5  17   6      334.99      452.70     88.52 o 
  -4  17   6       27.51       24.61     49.78 o 
  -3  17   6      290.54      313.08     60.32 o 
  -2  17   6      455.43      436.27     66.43 o 
  -1  17   6      274.47      286.47     49.87 o 
   0  17   6      928.87      879.35    164.40 o 
   1  17   6      404.79      391.64     83.13 o 
   2  17   6      761.57      678.76    102.95 o 
   3  17   6      156.94      126.16     67.02 o 
   4  17   6      679.24      462.70     89.37 o 
   5  17   6       17.17       47.84     69.68 o 
   6  17   6      609.26      395.10     87.04 o 
   7  17   6      169.24       66.75     69.53 o 
   8  17   6      413.79      172.45     74.48 o 
   9  17   6      189.59      123.82     69.74 o 
  10  17   6      143.41       54.00     75.50 o 
 -13  18   6       78.63       65.41     86.36 o 
 -12  18   6        3.09      108.91     74.84 o 
 -11  18   6       73.31      108.96    159.97 o 
 -10  18   6       83.47      139.70    155.50 o 
  -9  18   6       65.41       75.97     93.98 o 
  -8  18   6      345.31      515.82     80.44 o 
  -7  18   6       17.74       11.06     79.04 o 
  -6  18   6      487.86      632.20     83.32 o 
  -5  18   6        3.36      -17.32     53.10 o 
  -4  18   6      218.07      208.61     83.52 o 
  -3  18   6       19.37       -4.47     48.87 o 
  -2  18   6      217.42      292.17     64.25 o 
  -1  18   6      508.92      480.54     96.29 o 
   0  18   6      186.29      170.90     62.14 o 
   1  18   6      971.12     1090.77    244.58 o 
   2  18   6       24.07      117.93     76.46 o 
   3  18   6      616.13      617.07    296.55 o 
   4  18   6        0.04      -23.01     65.46 o 
   5  18   6      375.42      338.70     87.33 o 
   6  18   6       38.85       60.08     76.21 o 
   7  18   6      183.47       61.30     75.85 o 
   8  18   6      148.97      129.26     78.19 o 
   9  18   6       52.11       39.13     80.86 o 
 -12  19   6       83.03      114.27    104.61 o 
 -11  19   6        0.14       95.94    193.18 o 
 -10  19   6       53.06       50.58     81.14 o 
  -9  19   6       54.93      138.67     64.91 o 
  -8  19   6       33.45       81.21     59.51 o 
  -7  19   6      260.59      308.03    191.53 o 
  -6  19   6        0.15       -6.35     58.46 o 
  -5  19   6      275.03      191.53     61.10 o 
  -4  19   6        0.77      -11.92     51.98 o 
  -3  19   6      138.77      154.86     75.45 o 
  -2  19   6       66.49       52.54     67.00 o 
  -1  19   6      303.25      267.21     85.21 o 
   0  19   6      237.27      241.73     84.02 o 
   1  19   6      266.37      301.33     91.84 o 
   2  19   6      217.46      142.14    154.02 o 
   3  19   6       59.40       30.71     72.07 o 
   4  19   6      109.39       66.20     71.56 o 
   5  19   6        1.75      -38.53     74.86 o 
   6  19   6      218.02      238.40    121.38 o 
   7  19   6       51.39      107.98     82.79 o 
   8  19   6      145.15      143.77     87.55 o 
 -10  20   6       79.31      134.97     76.58 o 
  -9  20   6       24.00       73.96     80.56 o 
  -8  20   6      439.50      493.60     86.79 o 
  -7  20   6       34.43       54.35     85.73 o 
  -6  20   6      608.14      507.25     97.67 o 
  -5  20   6        1.17       46.26     59.63 o 
  -4  20   6      429.87      450.64    129.16 o 
  -3  20   6       37.68       38.56     62.50 o 
  -2  20   6      243.80      397.26    126.75 o 
  -1  20   6      545.24      466.77    103.60 o 
   0  20   6      141.10      229.38     93.07 o 
   1  20   6      693.43      600.64    138.98 o 
   2  20   6       37.28       19.24     73.37 o 
   3  20   6      396.09      396.33     93.25 o 
   4  20   6        8.28      -70.65     70.65 o 
   5  20   6      278.23      114.43     79.64 o 
   6  20   6       39.16      102.37     75.88 o 
   7  20   6      165.85      333.69     94.70 o 
  -9  21   6        0.55      154.21     81.62 o 
  -8  21   6       20.33      -20.23     72.86 o 
  -7  21   6       46.04       59.21     72.79 o 
  -6  21   6        4.81       57.74     65.79 o 
  -5  21   6       66.88      203.68     93.54 o 
  -4  21   6        4.72       14.31     56.88 o 
  -3  21   6      133.88       45.61     62.92 o 
  -2  21   6        5.12      -61.00     83.12 o 
  -1  21   6      116.49       83.38     90.56 o 
   0  21   6      112.60      122.80     94.09 o 
   1  21   6      105.66       29.77     88.89 o 
   2  21   6       43.39      -97.08     99.40 o 
   3  21   6       17.60       27.89     76.13 o 
   4  21   6       38.48      -69.58     69.58 o 
   5  21   6        0.01       66.31     72.18 o 
   6  21   6       85.94       98.49    104.44 o 
  -7  22   6       27.26      464.35    101.46 o 
  -6  22   6      406.15      280.96    210.37 o 
  -5  22   6        9.41       33.07     73.38 o 
  -4  22   6      211.22      150.29     75.70 o 
  -3  22   6       24.20       -1.20     90.59 o 
  -2  22   6      190.75      134.35     93.80 o 
  -1  22   6      193.67      244.71    144.27 o 
   0  22   6      122.31       73.45     96.79 o 
   1  22   6      423.21      343.69    156.25 o 
   2  22   6       52.61       35.69    109.32 o 
   3  22   6      331.18      480.56    143.94 o 
  -4  23   6        3.92       38.01     90.56 o 
  -3  23   6       50.39       40.98    144.43 o 
  -2  23   6        3.38      -30.66     99.87 o 
  -1  23   6       53.10      144.52    188.89 o 
   0  23   6        0.73       -2.81    164.92 o 
 -17   1   7      916.54      569.63    128.40 o 
 -16   1   7      626.14      686.86    115.18 o 
 -15   1   7     1171.71     1232.32    130.57 o 
 -14   1   7      749.82      775.48     93.01 o 
 -13   1   7       17.71        5.88     43.46 o 
 -12   1   7     1750.43     1400.86     97.20 o 
 -11   1   7      120.11      127.00     30.76 o 
 -10   1   7     3056.19     2647.90    164.38 o 
  -9   1   7     1107.43     1221.90     87.59 o 
  -8   1   7     4075.58     3679.55    224.11 o 
  -7   1   7     1996.93     2016.46    128.88 o 
  -6   1   7     2955.12     2578.73    160.66 o 
  -5   1   7      899.34      912.45     62.47 o 
  -4   1   7     1482.62     1676.26    109.86 o 
  -3   1   7      673.26      950.63     71.81 o 
  -2   1   7      536.58      841.47     65.18 o 
  -1   1   7     7630.00     7025.22    414.67 o 
   0   1   7     2537.32     2190.52    135.74 o 
   1   1   7     3339.52     3227.75    173.27 o 
   2   1   7     2149.12     2204.04    120.69 o 
   3   1   7     1374.67     1169.37     69.68 o 
   4   1   7     1574.56     1329.19     69.17 o 
   5   1   7        5.94       16.22     18.36 o 
   6   1   7     2841.32     2096.20    167.30 o 
   7   1   7      572.25      510.40     50.62 o 
   8   1   7     1768.42     1430.42     99.85 o 
   9   1   7      387.23      467.13     52.60 o 
  10   1   7     1211.42     1270.16     97.93 o 
  11   1   7      682.84      647.36     80.29 o 
  12   1   7      174.55      256.97     87.18 o 
  13   1   7      720.20      564.07    109.92 o 
  14   1   7       39.61      -40.15     92.29 o 
  15   1   7      583.41      509.45    117.49 o 
 -17   2   7        0.27        0.99     90.23 o 
 -16   2   7       19.40       46.85     90.89 o 
 -15   2   7       90.41       59.42     53.76 o 
 -14   2   7      562.46      521.65     79.95 o 
 -13   2   7      193.12      156.59     97.75 o 
 -12   2   7      251.76      242.28     45.00 o 
 -11   2   7       43.44       53.62     26.51 o 
 -10   2   7       14.79       68.53     28.41 o 
  -9   2   7       93.97       95.28     31.65 o 
  -8   2   7      210.21      231.37     35.91 o 
  -7   2   7      717.59      770.80     63.14 o 
  -6   2   7       68.07       29.49     41.17 o 
  -5   2   7      150.35      152.55     29.76 o 
  -4   2   7        2.66       -6.78     24.06 o 
  -3   2   7      589.79      762.43     61.19 o 
  -2   2   7        0.58      -21.94     21.94 o 
  -1   2   7      955.28     1069.44    113.66 o 
   0   2   7        7.93       47.15     17.69 o 
   1   2   7      222.94      281.47     26.98 o 
   2   2   7        8.43        7.79     14.01 o 
   3   2   7       22.08       39.65     15.82 o 
   4   2   7       59.91       76.40     20.43 o 
   5   2   7      136.36      168.13     44.76 o 
   6   2   7       89.27      109.28     27.68 o 
   7   2   7      113.94      151.57     59.95 o 
   8   2   7      236.24      252.31     64.45 o 
   9   2   7      122.46      115.76     45.68 o 
  10   2   7      375.24      431.78     62.78 o 
  11   2   7        1.62      103.45     54.41 o 
  12   2   7      132.12      133.90     57.35 o 
  13   2   7        8.69      -69.04     75.12 o 
  14   2   7      100.68      169.67     90.27 o 
  15   2   7        3.01       32.33    101.60 o 
 -18   3   7       56.52      -94.86     94.86 o 
 -17   3   7      924.36      783.97    153.19 o 
 -16   3   7      504.16      393.83     77.20 o 
 -15   3   7      557.15      566.12     85.83 o 
 -14   3   7     1485.83     1579.59    158.74 o 
 -13   3   7      289.26      259.50     72.13 o 
 -12   3   7     1571.63     1467.49    146.33 o 
 -11   3   7       11.33       51.88     34.94 o 
 -10   3   7     3795.14     3381.93    207.12 o 
  -9   3   7     1177.40     1248.00     89.04 o 
  -8   3   7     3690.56     3173.77    194.94 o 
  -7   3   7     2702.20     2046.33    129.89 o 
  -6   3   7     3983.74     3329.93    224.07 o 
  -5   3   7     1204.37     1291.69     88.96 o 
  -4   3   7      874.71      896.82     66.86 o 
  -3   3   7     2597.67     2792.29    169.92 o 
  -2   3   7      461.79      601.99     52.31 o 
  -1   3   7     5347.27     5177.58    273.63 o 
   0   3   7     1471.89     1221.80     73.21 o 
   1   3   7     3207.99     2971.32    160.37 o 
   2   3   7     1546.19     1577.47     89.99 o 
   3   3   7     1708.89     1417.99     81.16 o 
   4   3   7     2805.53     2432.39    132.89 o 
   5   3   7      245.49      171.28     35.80 o 
   6   3   7     3605.86     2897.09    229.91 o 
   7   3   7      123.76      131.37     31.69 o 
   8   3   7     2607.34     2349.35    151.10 o 
   9   3   7      426.78      465.08     53.71 o 
  10   3   7     1103.26      960.31     94.23 o 
  11   3   7      524.60      527.54    109.97 o 
  12   3   7      162.90      233.17     61.60 o 
  13   3   7      512.99      460.58     77.56 o 
  14   3   7       47.30       -5.10     81.45 o 
  15   3   7      459.27      425.64    114.79 o 
 -18   4   7      138.06      142.94    111.22 o 
 -17   4   7       51.26      -44.29     91.72 o 
 -16   4   7      148.26      153.52     93.20 o 
 -15   4   7      303.26      305.18     70.25 o 
 -14   4   7      921.58     1085.83    192.27 o 
 -13   4   7      944.59     1018.29    151.29 o 
 -12   4   7      355.95      384.39     69.74 o 
 -11   4   7      142.18       84.00     38.93 o 
 -10   4   7       14.69       26.89     36.23 o 
  -9   4   7      487.09      548.52     51.52 o 
  -8   4   7      291.71      332.41     42.78 o 
  -7   4   7     2631.43     1896.50    122.36 o 
  -6   4   7      182.72      234.29     34.74 o 
  -5   4   7      935.51      797.07     62.46 o 
  -4   4   7       38.49       34.40     16.85 o 
  -3   4   7      207.32      144.48     22.55 o 
  -2   4   7        4.81       -7.80     16.55 o 
  -1   4   7     1001.67     1126.52     70.97 o 
   0   4   7      688.34      566.78     42.21 o 
   1   4   7      812.60      866.33     57.25 o 
   2   4   7      406.24      392.11     33.93 o 
   3   4   7      480.15      493.47     52.68 o 
   4   4   7       26.31       29.28     18.49 o 
   5   4   7      751.40      708.61     80.48 o 
   6   4   7      356.49      298.43     36.59 o 
   7   4   7      629.36      657.34     58.49 o 
   8   4   7      469.84      508.37     54.75 o 
   9   4   7      394.34      354.44     77.31 o 
  10   4   7      665.03      683.16     79.97 o 
  11   4   7      100.80      146.36     55.94 o 
  12   4   7      415.50      429.68     72.22 o 
  13   4   7       41.33       97.26     61.07 o 
  14   4   7      245.53      136.07     93.53 o 
  15   4   7        2.07       20.88     95.06 o 
 -18   5   7       14.57      165.92    112.04 o 
 -17   5   7      479.06      377.77    122.78 o 
 -16   5   7      327.18      301.75    112.54 o 
 -15   5   7      215.61      216.08     66.90 o 
 -14   5   7      751.08      700.59     92.10 o 
 -13   5   7      239.50      185.66     65.42 o 
 -12   5   7     1199.76     1216.55    283.91 o 
 -11   5   7        7.91      -15.29     61.97 o 
 -10   5   7     1271.32     1401.73    116.37 o 
  -9   5   7      916.24      887.47     70.03 o 
  -8   5   7     1272.12     1210.83    116.15 o 
  -7   5   7     2622.67     2208.15    139.38 o 
  -6   5   7     1466.66     1345.52     81.86 o 
  -5   5   7     2325.91     2166.64    136.46 o 
  -4   5   7        3.70        6.20     18.38 o 
  -3   5   7     2935.90     2913.68    158.50 o 
  -2   5   7      367.23      437.04     41.49 o 
  -1   5   7     3286.50     3144.67    169.55 o 
   0   5   7      323.85      408.83     36.28 o 
   1   5   7     2413.18     2255.22    139.61 o 
   2   5   7      641.90      694.18     49.08 o 
   3   5   7     1201.16      848.81     63.57 o 
   4   5   7     1677.19     1328.13    146.62 o 
   5   5   7      836.29      562.94     76.03 o 
   6   5   7     2477.67     1746.25    191.07 o 
   7   5   7        8.89       19.01     29.16 o 
   8   5   7     1707.78     1317.65     94.01 o 
   9   5   7       93.65       73.43     45.81 o 
  10   5   7      711.23      796.30     85.19 o 
  11   5   7      214.62      208.76     59.10 o 
  12   5   7      225.24      227.14     66.63 o 
  13   5   7      289.93      293.92     73.08 o 
  14   5   7       45.33       52.30     68.10 o 
  15   5   7      234.31       93.70    144.27 o 
 -19   6   7        2.44      -96.01    117.99 o 
 -18   6   7      292.59      386.70    130.88 o 
 -17   6   7      145.73      117.99    108.74 o 
 -16   6   7      445.68      473.12    131.87 o 
 -15   6   7      412.93      253.25     71.83 o 
 -14   6   7     1027.16     1089.05    129.39 o 
 -13   6   7     1110.44     1105.14    124.79 o 
 -12   6   7      394.61      451.72    150.30 o 
 -11   6   7     1088.40     1072.59    149.80 o 
 -10   6   7        1.35       -2.59     39.39 o 
  -9   6   7      992.65     1027.63     91.49 o 
  -8   6   7      325.85      250.18     61.56 o 
  -7   6   7     2199.11     1892.91    107.19 o 
  -6   6   7      678.70      730.35     53.25 o 
  -5   6   7     1299.26     1126.95     80.36 o 
  -4   6   7      416.83      450.12     43.69 o 
  -3   6   7        0.82       31.83     19.71 o 
  -2   6   7      837.16      871.17     58.25 o 
  -1   6   7     1515.73     1505.48     87.63 o 
   0   6   7     2646.86     2232.71    124.75 o 
   1   6   7     1830.45     1904.56    108.94 o 
   2   6   7     1868.03     1431.14     76.58 o 
   3   6   7     1956.27     1547.85    101.16 o 
   4   6   7       11.32       32.26     21.32 o 
   5   6   7     1132.76      960.92    118.08 o 
   6   6   7      542.80      517.37     46.47 o 
   7   6   7     1061.11      801.67     78.61 o 
   8   6   7      550.32      464.60     66.34 o 
   9   6   7      718.41      643.86     86.59 o 
  10   6   7      906.03      946.87     97.92 o 
  11   6   7      200.17      238.39     59.35 o 
  12   6   7      630.73      585.55     81.32 o 
  13   6   7       45.92      -13.85     61.28 o 
  14   6   7      355.28      379.14    119.16 o 
 -18   7   7       17.79     -113.20    113.20 o 
 -17   7   7      101.76      161.78    113.20 o 
 -16   7   7      130.89      212.35    107.25 o 
 -15   7   7       21.13        4.13     95.68 o 
 -14   7   7      213.27      164.70     66.88 o 
 -13   7   7        2.81      -31.41     50.77 o 
 -12   7   7      782.77      841.28    103.87 o 
 -11   7   7       25.81       24.01     54.78 o 
 -10   7   7      485.53      552.72     81.01 o 
  -9   7   7      198.48      190.07     35.51 o 
  -8   7   7      140.79       84.78     27.13 o 
  -7   7   7     1196.11     1202.02     95.25 o 
  -6   7   7      114.38      174.55     28.04 o 
  -5   7   7     2199.94     1991.13    113.07 o 
  -4   7   7        0.47       -0.96     21.30 o 
  -3   7   7     3455.93     3149.99    170.83 o 
  -2   7   7       17.63       15.77     21.60 o 
  -1   7   7     3219.99     3418.96    185.54 o 
   0   7   7      387.32      490.98     40.53 o 
   1   7   7     1216.71     1089.64     68.52 o 
   2   7   7     1240.16     1005.18     76.78 o 
   3   7   7      330.98      316.06     39.93 o 
   4   7   7     1283.49     1112.03     82.57 o 
   5   7   7      497.92      415.96     58.83 o 
   6   7   7     1158.08     1006.75     75.98 o 
   7   7   7       49.93       61.03     41.17 o 
   8   7   7      880.76      782.57    107.68 o 
   9   7   7        0.87      -31.05     48.00 o 
  10   7   7      352.57      333.01     74.32 o 
  11   7   7       48.29       30.09     50.65 o 
  12   7   7      186.04      183.29     64.46 o 
  13   7   7       97.33      156.01     66.18 o 
  14   7   7       35.05       85.07     70.83 o 
 -18   8   7      363.28      396.45    148.07 o 
 -17   8   7      159.34      179.14    118.98 o 
 -16   8   7      352.77      178.31    110.89 o 
 -15   8   7      506.77      612.43    148.73 o 
 -14   8   7      586.12      496.91     90.69 o 
 -13   8   7     1058.52      989.58    122.53 o 
 -12   8   7      262.85      170.67     63.96 o 
 -11   8   7     1509.85     1560.46    161.79 o 
 -10   8   7       30.57       72.42     40.51 o 
  -9   8   7     1432.36     1204.44    103.83 o 
  -8   8   7      203.03      165.47     35.91 o 
  -7   8   7     2269.37     2076.37    118.56 o 
  -6   8   7     1880.81     1777.77    116.04 o 
  -5   8   7     1765.50     1379.23     83.32 o 
  -4   8   7     2980.64     2946.79    161.56 o 
  -3   8   7       15.06       33.52     26.13 o 
  -2   8   7     2620.63     2454.46    136.73 o 
  -1   8   7     1018.25     1118.96     71.80 o 
   0   8   7     3005.74     2632.01    145.72 o 
   1   8   7     1560.35     1536.43     90.39 o 
   2   8   7     2762.36     2414.69    152.24 o 
   3   8   7     3041.85     2882.35    178.93 o 
   4   8   7       17.04       39.98     28.41 o 
   5   8   7     1532.17     1428.42    100.62 o 
   6   8   7      280.96      275.98     48.93 o 
   7   8   7     1194.65      937.06     75.52 o 
   8   8   7      391.15      303.67     56.61 o 
   9   8   7      841.29      652.59    109.92 o 
  10   8   7      677.11      590.72    129.96 o 
  11   8   7      258.57      148.51     62.09 o 
  12   8   7      574.64      515.12     73.81 o 
  13   8   7       42.45      113.03     66.55 o 
  14   8   7      345.75      306.36     89.89 o 
 -18   9   7       25.84       23.14    129.39 o 
 -17   9   7        8.59     -111.38    111.38 o 
 -16   9   7        9.06      -81.80    105.27 o 
 -15   9   7        0.77        5.45    101.80 o 
 -14   9   7       52.60      -35.42     88.16 o 
 -13   9   7       16.38      -64.73     64.73 o 
 -12   9   7      238.55      268.96     76.11 o 
 -11   9   7      124.59      215.12     63.68 o 
 -10   9   7      334.25      354.60     54.46 o 
  -9   9   7       29.06      -61.73     64.80 o 
  -8   9   7       33.48       17.61     31.64 o 
  -7   9   7      309.91      313.41     37.86 o 
  -6   9   7      138.68      163.80     36.29 o 
  -5   9   7     1451.84     1362.65     83.84 o 
  -4   9   7       45.20       78.34     26.18 o 
  -3   9   7     1791.18     1656.16     97.92 o 
  -2   9   7      113.38      118.38     27.17 o 
  -1   9   7      773.19     1004.62     67.85 o 
   0   9   7        1.41        9.03     22.74 o 
   1   9   7      827.31      874.89     60.66 o 
   2   9   7      935.19     1040.07     79.10 o 
   3   9   7      347.08      365.47     42.77 o 
   4   9   7     1126.25     1027.04     78.67 o 
   5   9   7      318.19      313.72     41.64 o 
   6   9   7      352.83      337.47     70.35 o 
   7   9   7      133.98      221.09     70.41 o 
   8   9   7      381.78      310.64     62.14 o 
   9   9   7        6.72       57.58     58.64 o 
  10   9   7      136.41      115.97     71.97 o 
  11   9   7        0.09      -55.91     55.91 o 
  12   9   7       92.78       65.35     75.51 o 
  13   9   7       14.56      -40.92     63.08 o 
 -17  10   7       89.45      -26.61    113.53 o 
 -16  10   7      220.63      214.50    121.96 o 
 -15  10   7      419.57      278.45    124.27 o 
 -14  10   7      262.61      310.35    118.16 o 
 -13  10   7     1410.41     1341.26    152.43 o 
 -12  10   7      130.18       62.05     55.69 o 
 -11  10   7     1566.79     1617.26    132.15 o 
 -10  10   7      130.17      149.03     46.55 o 
  -9  10   7     1375.06     1377.30    116.36 o 
  -8  10   7      515.89      529.35     69.65 o 
  -7  10   7     1542.41     1410.38    127.06 o 
  -6  10   7     2165.02     2121.08    137.72 o 
  -5  10   7      573.25      446.46     43.38 o 
  -4  10   7     3215.72     3182.11    174.85 o 
  -3  10   7        5.94       15.73     27.00 o 
  -2  10   7     2862.88     2947.47    163.03 o 
  -1  10   7      540.16      563.44     47.14 o 
   0  10   7     1737.02     1544.29     93.59 o 
   1  10   7      901.17      991.80     77.35 o 
   2  10   7     1296.13     1344.56     97.23 o 
   3  10   7     1396.77     1396.29     99.97 o 
   4  10   7      141.16      147.89     47.13 o 
   5  10   7     1996.67     1795.81    137.59 o 
   6  10   7        1.41       54.43     54.39 o 
   7  10   7     1653.09     1479.20    135.04 o 
   8  10   7      133.28      167.85     46.03 o 
   9  10   7      760.18      656.18     92.42 o 
  10  10   7      329.46      270.67     67.42 o 
  11  10   7      336.87      223.86    150.37 o 
  12  10   7      446.64      247.70     80.86 o 
  13  10   7       29.53      -36.02     80.98 o 
 -17  11   7        0.12      -41.31    119.97 o 
 -16  11   7        0.18     -108.90    108.90 o 
 -15  11   7        0.04       14.54     99.32 o 
 -14  11   7       17.42      -29.75     99.48 o 
 -13  11   7       50.82       51.35     72.06 o 
 -12  11   7       73.90       71.71     55.08 o 
 -11  11   7       87.73      134.91     58.57 o 
 -10  11   7       16.84      -28.93     43.12 o 
  -9  11   7       29.18        2.96     46.08 o 
  -8  11   7      110.94       55.13     42.45 o 
  -7  11   7       50.61       95.45     35.73 o 
  -6  11   7      232.08      259.07     44.23 o 
  -5  11   7      854.70      859.20     64.19 o 
  -4  11   7        0.55        0.21     28.69 o 
  -3  11   7     1162.59     1316.64     84.67 o 
  -2  11   7      457.31      536.72     64.26 o 
  -1  11   7      413.84      485.11     44.99 o 
   0  11   7       40.76       79.26     27.38 o 
   1  11   7      145.18      244.96     39.77 o 
   2  11   7      114.78      153.52     39.34 o 
   3  11   7      182.11      215.53     38.91 o 
   4  11   7      150.45      245.54     65.59 o 
   5  11   7      565.28      588.18     69.80 o 
   6  11   7       58.71       37.84     41.37 o 
   7  11   7      189.18      262.63     52.66 o 
   8  11   7       28.43      113.74     48.17 o 
   9  11   7       26.46       89.16    101.88 o 
  10  11   7       25.69        2.53     53.65 o 
  11  11   7       17.05       89.98     65.18 o 
  12  11   7       42.38       21.54     66.27 o 
  13  11   7        0.05       88.95     75.29 o 
 -16  12   7      215.17      232.84    131.05 o 
 -15  12   7      396.47      259.28    125.26 o 
 -14  12   7      158.00      -95.35     95.35 o 
 -13  12   7     1471.39     1193.97    227.22 o 
 -12  12   7       39.37       56.63     58.61 o 
 -11  12   7     1719.66     1660.46    135.73 o 
 -10  12   7      143.03      102.61     80.98 o 
  -9  12   7     1857.05     1962.79    150.52 o 
  -8  12   7     1004.87     1099.57    100.55 o 
  -7  12   7     1655.43     1844.03    181.10 o 
  -6  12   7     2761.91     2626.65    166.85 o 
  -5  12   7      444.41      501.23     76.99 o 
  -4  12   7     5438.31     5580.22    300.05 o 
  -3  12   7       10.95       78.69     33.21 o 
  -2  12   7     4482.04     4506.14    244.31 o 
  -1  12   7       51.56       59.91     30.30 o 
   0  12   7     3071.24     3137.11    173.68 o 
   1  12   7      365.23      452.87     52.24 o 
   2  12   7     2038.31     2080.32    137.31 o 
   3  12   7     1723.54     1614.88    110.87 o 
   4  12   7      469.01      480.45     62.82 o 
   5  12   7     2231.93     1982.53    239.12 o 
   6  12   7       16.30       61.29     46.68 o 
   7  12   7     1451.13     1233.86    216.93 o 
   8  12   7       11.15       95.65     64.34 o 
   9  12   7      650.59      708.61    360.01 o 
  10  12   7      209.66      267.63    203.43 o 
  11  12   7      268.16      244.41    152.36 o 
  12  12   7      295.12      300.72    166.25 o 
 -16  13   7        6.47      -40.32    114.52 o 
 -15  13   7        6.42       -3.80    112.04 o 
 -14  13   7        2.02      117.33    108.41 o 
 -13  13   7       11.38      -56.85     84.03 o 
 -12  13   7        0.17      -27.80     54.19 o 
 -11  13   7        0.24      -19.50     51.82 o 
 -10  13   7       23.17       17.36     71.59 o 
  -9  13   7       14.68       75.41     74.64 o 
  -8  13   7       66.81       83.56     48.79 o 
  -7  13   7       13.27       89.52     67.37 o 
  -6  13   7      129.67      220.41     58.55 o 
  -5  13   7      154.00      150.58     49.57 o 
  -4  13   7      109.13      180.92     38.72 o 
  -3  13   7       83.25       65.29     35.14 o 
  -2  13   7       22.95       73.08     37.83 o 
  -1  13   7       86.79      151.78     34.37 o 
   0  13   7      167.54      250.11     43.84 o 
   1  13   7       98.08      113.57     42.27 o 
   2  13   7        8.74       28.64     35.56 o 
   3  13   7       20.11       83.74     46.24 o 
   4  13   7        0.32      -30.42     43.05 o 
   5  13   7      122.48      157.58     50.18 o 
   6  13   7       47.47       19.44     43.90 o 
   7  13   7      149.31       88.85     53.69 o 
   8  13   7       23.77      -23.50     69.24 o 
   9  13   7       42.55       83.77    112.13 o 
  10  13   7        0.35      102.75    103.37 o 
  11  13   7       13.44      -56.93    109.65 o 
  12  13   7        3.11       66.33    129.06 o 
 -15  14   7      300.87      297.13    126.75 o 
 -14  14   7       86.73       40.82    115.35 o 
 -13  14   7      899.06      938.26    127.56 o 
 -12  14   7        0.08      -21.67     67.73 o 
 -11  14   7     1288.43     1222.68    121.25 o 
 -10  14   7       56.05       83.07     52.75 o 
  -9  14   7     1830.75     1925.05    154.90 o 
  -8  14   7      404.74      429.07     76.05 o 
  -7  14   7      903.88     1043.41    222.43 o 
  -6  14   7     1526.66     1502.74    150.76 o 
  -5  14   7      433.45      476.50     67.91 o 
  -4  14   7     3777.13     3997.48    343.27 o 
  -3  14   7      173.61      211.24     41.93 o 
  -2  14   7     3970.83     4089.65    251.93 o 
  -1  14   7        7.23       57.66     33.67 o 
   0  14   7     2491.61     2526.50    162.23 o 
   1  14   7      390.38      375.57     52.71 o 
   2  14   7     1082.15     1140.99     91.70 o 
   3  14   7     1054.29     1020.73     97.37 o 
   4  14   7      378.72      326.07     58.62 o 
   5  14   7     1257.12      831.99     86.46 o 
   6  14   7       51.30      112.38     61.66 o 
   7  14   7      901.98      545.98    148.73 o 
   8  14   7        0.84        1.28     66.26 o 
   9  14   7      435.03      167.14     72.84 o 
  10  14   7       63.50      -37.35     90.39 o 
  11  14   7      195.86      -51.23    102.13 o 
 -15  15   7       27.24      -97.17    139.47 o 
 -14  15   7       40.70       -0.42     92.82 o 
 -13  15   7        4.37       31.98    103.61 o 
 -12  15   7       78.89       -0.85     64.99 o 
 -11  15   7        1.07       27.86     57.88 o 
 -10  15   7      147.09      191.68     67.19 o 
  -9  15   7        2.82       35.54     61.97 o 
  -8  15   7      114.97      179.26     57.10 o 
  -7  15   7      174.42      242.28     79.14 o 
  -6  15   7       79.69      117.48     54.77 o 
  -5  15   7      129.32      153.18     55.13 o 
  -4  15   7       16.01       48.26     49.87 o 
  -3  15   7      118.70      217.24     53.93 o 
  -2  15   7        8.88       70.11     40.91 o 
  -1  15   7      336.10      427.35     49.40 o 
   0  15   7      202.76      273.76     48.19 o 
   1  15   7      203.18      233.08     45.80 o 
   2  15   7      129.05      208.26     55.33 o 
   3  15   7        0.30      -44.53     44.53 o 
   4  15   7      126.37       69.25     51.76 o 
   5  15   7        6.28       42.85     50.14 o 
   6  15   7      227.71      220.27     99.65 o 
   7  15   7       58.87       20.12     67.10 o 
   8  15   7       91.14       41.27     68.97 o 
   9  15   7       28.39       -1.26     72.12 o 
  10  15   7       19.45      -82.96    101.30 o 
 -14  16   7       11.36      -44.36    157.82 o 
 -13  16   7      364.58      226.91     94.84 o 
 -12  16   7       30.15       22.97    108.57 o 
 -11  16   7      855.03      803.59     94.61 o 
 -10  16   7       55.66      169.69     58.94 o 
  -9  16   7     1146.21     1057.45    107.62 o 
  -8  16   7      178.80      249.91     64.31 o 
  -7  16   7      455.48      995.85    521.29 o 
  -6  16   7      862.49      784.68    119.80 o 
  -5  16   7      242.23      233.93     63.12 o 
  -4  16   7     1805.86     1976.98    263.58 o 
  -3  16   7      174.50      146.89     57.50 o 
  -2  16   7     1603.67     1785.48    146.13 o 
  -1  16   7        9.64       18.62     52.92 o 
   0  16   7     1103.55     1327.06    118.47 o 
   1  16   7      229.04      302.20     57.92 o 
   2  16   7      614.88      677.84     84.06 o 
   3  16   7      608.38      612.95     78.53 o 
   4  16   7      199.81      133.39     58.90 o 
   5  16   7      756.56      510.03    116.67 o 
   6  16   7       41.92        4.01     68.79 o 
   7  16   7      382.05      203.56     78.41 o 
   8  16   7        2.75      -70.56     70.56 o 
   9  16   7      223.40       36.71    146.08 o 
 -13  17   7        1.64       -4.80     92.29 o 
 -12  17   7      196.15      394.12    135.43 o 
 -11  17   7        0.02      -52.29     71.97 o 
 -10  17   7      326.44      321.92     71.21 o 
  -9  17   7       26.99       82.72     63.42 o 
  -8  17   7      216.24      250.85     66.59 o 
  -7  17   7      326.69      352.41     95.76 o 
  -6  17   7      108.25       44.26     80.01 o 
  -5  17   7      459.39      439.32     73.67 o 
  -4  17   7       14.96       79.93     78.20 o 
  -3  17   7      680.94      775.53    174.77 o 
  -2  17   7        0.41       -7.16     49.37 o 
  -1  17   7      473.84      559.55     79.08 o 
   0  17   7      188.80      244.84     62.00 o 
   1  17   7       97.63       80.00     71.12 o 
   2  17   7      259.61      279.22     68.45 o 
   3  17   7       19.16       89.64     70.01 o 
   4  17   7      294.80      212.77     63.21 o 
   5  17   7       29.42        6.78     75.44 o 
   6  17   7      417.85      214.17     88.16 o 
   7  17   7        6.04      -55.29     73.82 o 
   8  17   7      206.17      -26.92     77.75 o 
   9  17   7       33.94      -79.30     79.30 o 
 -12  18   7       10.70       54.06     74.20 o 
 -11  18   7      334.84      294.96    106.67 o 
 -10  18   7       14.29       -6.63     63.75 o 
  -9  18   7      405.48      351.20     77.72 o 
  -8  18   7       49.74      171.39     65.87 o 
  -7  18   7      214.32      168.07     86.21 o 
  -6  18   7      237.29      149.61     64.77 o 
  -5  18   7       85.12      123.26     72.48 o 
  -4  18   7      783.50      669.74    172.52 o 
  -3  18   7      113.16      117.85     52.06 o 
  -2  18   7      666.62      755.42    109.96 o 
  -1  18   7        0.06       48.81     69.87 o 
   0  18   7      326.03      344.22     71.97 o 
   1  18   7      109.46      159.93     96.92 o 
   2  18   7      211.24      233.46     65.46 o 
   3  18   7      229.72      184.06     66.99 o 
   4  18   7      131.00       74.78     64.39 o 
   5  18   7      257.52      255.13     83.32 o 
   6  18   7       25.84      -76.90     76.90 o 
   7  18   7      148.86       32.93     85.44 o 
   8  18   7        0.28      -77.25     89.65 o 
 -11  19   7        2.93      -76.00     76.00 o 
 -10  19   7      205.96      284.91    127.74 o 
  -9  19   7       42.26      178.67     79.61 o 
  -8  19   7      113.63      273.85    115.85 o 
  -7  19   7      189.80      184.68     88.62 o 
  -6  19   7       11.59       24.36     61.29 o 
  -5  19   7      418.58      357.13    127.33 o 
  -4  19   7        0.14       36.63     55.54 o 
  -3  19   7      527.72      404.05    131.96 o 
  -2  19   7        0.01       84.27     75.01 o 
  -1  19   7      385.68      289.83    190.29 o 
   0  19   7       43.74      -56.40     75.71 o 
   1  19   7      113.58      156.30     62.23 o 
   2  19   7      215.46      242.41     72.08 o 
   3  19   7       56.13       -9.03     64.77 o 
   4  19   7      266.75      206.31     74.03 o 
   5  19   7       49.52      146.98     84.66 o 
   6  19   7      266.97       29.35     83.27 o 
   7  19   7        0.10      217.14    137.99 o 
  -9  20   7      240.34      277.73     84.11 o 
  -8  20   7       25.44      156.69     77.61 o 
  -7  20   7      162.89      220.39     93.21 o 
  -6  20   7       68.40      101.51     65.59 o 
  -5  20   7       43.59        4.75     59.29 o 
  -4  20   7      163.75       83.17     57.58 o 
  -3  20   7       45.58      -32.60     60.13 o 
  -2  20   7      141.27       59.74     81.50 o 
  -1  20   7        9.19       79.94     84.12 o 
   0  20   7       48.64      -83.07     83.07 o 
   1  20   7       20.12       62.21     69.86 o 
   2  20   7       72.14      105.89    123.93 o 
   3  20   7       74.72       82.45     76.95 o 
   4  20   7       70.23       80.54    138.49 o 
   5  20   7       69.85      331.01    180.04 o 
  -8  21   7       97.08      222.09     92.08 o 
  -7  21   7      183.81      260.51     81.17 o 
  -6  21   7       29.21        5.55     89.61 o 
  -5  21   7      391.87      160.81     81.40 o 
  -4  21   7       18.14       39.41     62.38 o 
  -3  21   7      435.54      111.76    206.40 o 
  -2  21   7        1.11       97.23     91.75 o 
  -1  21   7      365.51      390.11    243.50 o 
   0  21   7       42.24       73.17    116.50 o 
   1  21   7      136.83      106.36     97.45 o 
   2  21   7      189.52      249.21     89.90 o 
   3  21   7       60.73      191.83     88.25 o 
   4  21   7      233.53      275.81    118.82 o 
  -5  22   7       21.09      -13.22     96.84 o 
  -4  22   7        1.79      -31.04     72.88 o 
  -3  22   7       11.89      -15.52     71.24 o 
  -2  22   7       12.90      -32.93     91.44 o 
  -1  22   7        0.00      -44.77    105.67 o 
   0  22   7        5.20        3.75    101.76 o 
 -17   0   8        9.24       40.82     95.35 o 
 -16   0   8      752.83      683.16    144.60 o 
 -15   0   8       35.67       99.32     80.81 o 
 -14   0   8      239.23      472.13    107.25 o 
 -13   0   8      604.39      604.39     83.63 o 
 -12   0   8     1105.56     1032.06    114.62 o 
 -11   0   8     1098.85     1308.40    135.25 o 
 -10   0   8      550.04      588.12     76.80 o 
  -9   0   8     1609.47     1630.31    155.98 o 
  -8   0   8       31.46      237.48     69.82 o 
  -7   0   8      561.22      677.29     85.23 o 
  -6   0   8     2247.15     1933.15    145.37 o 
  -5   0   8      417.06      897.81    107.78 o 
  -4   0   8     4369.82     4491.42    385.67 o 
  -3   0   8      198.15      482.93    119.23 o 
  -2   0   8     7999.62     6764.52    567.20 o 
  -1   0   8        4.19      241.96     78.41 o 
   0   0   8     4293.00     4215.36    359.82 o 
   1   0   8     1443.00     1424.03    146.66 o 
   2   0   8     2817.27     2634.74    230.80 o 
   3   0   8     2684.91     2413.40    213.42 o 
   4   0   8     3289.82     2616.31    334.47 o 
   5   0   8     3695.07     2973.26    377.94 o 
   6   0   8     1109.61     1036.47    169.06 o 
   7   0   8     4351.52     3217.69    436.27 o 
   8   0   8       15.88       39.14     51.30 o 
   9   0   8     2815.22     2597.19    239.98 o 
  10   0   8       38.62       74.15     59.56 o 
  11   0   8     1355.45     1439.21    161.10 o 
  12   0   8      214.87      151.21    127.74 o 
  13   0   8      478.93      638.54    179.80 o 
  14   0   8      304.85      238.30    150.55 o 
 -18   1   8        0.19      -35.03    104.61 o 
 -17   1   8        6.97       25.85     70.47 o 
 -16   1   8        4.38      188.71     67.37 o 
 -15   1   8       10.00      113.14     59.11 o 
 -14   1   8        2.08       15.23    118.07 o 
 -13   1   8        0.27        1.94     37.50 o 
 -12   1   8       57.09      106.32     35.72 o 
 -11   1   8        9.69       30.10     31.45 o 
 -10   1   8        6.34       29.23     44.32 o 
  -9   1   8        0.12      -21.42     31.61 o 
  -8   1   8       67.40       69.41     30.93 o 
  -7   1   8       65.53       68.06     32.50 o 
  -6   1   8        9.33        5.21     29.77 o 
  -5   1   8      239.94      369.13     44.85 o 
  -4   1   8        0.46        6.42     30.05 o 
  -3   1   8      118.68      155.80     36.09 o 
  -2   1   8        3.56       28.67     26.50 o 
  -1   1   8      106.77      152.00     31.33 o 
   0   1   8       26.99       38.28     23.99 o 
   1   1   8       90.90       45.96     23.58 o 
   2   1   8      199.20      269.14     35.64 o 
   3   1   8       29.43       30.14     26.43 o 
   4   1   8      109.32       92.11     58.21 o 
   5   1   8       13.57      126.84     49.53 o 
   6   1   8       21.43       40.55     30.37 o 
   7   1   8        0.01      100.83     66.37 o 
   8   1   8       19.02        4.58     33.83 o 
   9   1   8        0.46       38.19     38.39 o 
  10   1   8       12.74       38.04     43.98 o 
  11   1   8        4.80       93.62     57.89 o 
  12   1   8       18.97       32.04     81.86 o 
  13   1   8        8.69      125.01     91.28 o 
  14   1   8        1.89      -76.82     99.97 o 
 -18   2   8      521.99      508.49    143.44 o 
 -17   2   8        0.84       10.80    123.44 o 
 -16   2   8      833.86      772.37    104.82 o 
 -15   2   8       60.30       43.20     57.41 o 
 -14   2   8      356.43      520.90    103.94 o 
 -13   2   8      604.70      481.60     62.77 o 
 -12   2   8      720.78      905.51     87.23 o 
 -11   2   8     1525.51     1591.47    111.47 o 
 -10   2   8      655.22      934.64     91.86 o 
  -9   2   8     1627.15     1680.51    112.36 o 
  -8   2   8        1.11      165.84     34.80 o 
  -7   2   8     1251.03     1530.66    105.35 o 
  -6   2   8     1507.93     1549.80    106.51 o 
  -5   2   8      988.77     1379.10     96.74 o 
  -4   2   8     3846.22     3769.30    229.63 o 
  -3   2   8      686.12      875.97     68.67 o 
  -2   2   8     5550.22     5216.54    312.25 o 
  -1   2   8       63.02      231.60     32.37 o 
   0   2   8     4005.09     3797.89    230.24 o 
   1   2   8     1333.86     1342.57     90.51 o 
   2   2   8     2942.44     2519.39    156.76 o 
   3   2   8     2400.28     2113.28    155.20 o 
   4   2   8     3115.43     2714.62    214.66 o 
   5   2   8     3741.91     3220.46    230.33 o 
   6   2   8      670.80      777.90     73.97 o 
   7   2   8     3524.54     2973.73    217.15 o 
   8   2   8       11.37       74.44     38.86 o 
   9   2   8     2220.36     1838.28    146.47 o 
  10   2   8       11.49       82.52     50.44 o 
  11   2   8     1162.76     1108.10    110.37 o 
  12   2   8      191.05      144.10     61.98 o 
  13   2   8      405.58      474.30    109.97 o 
  14   2   8      244.69      195.89    105.15 o 
 -18   3   8        1.80       54.04     98.00 o 
 -17   3   8      119.27      104.94    108.08 o 
 -16   3   8        0.42       15.93     68.33 o 
 -15   3   8       65.16       16.27     54.96 o 
 -14   3   8        1.30       15.25     90.56 o 
 -13   3   8      110.35      228.14     65.03 o 
 -12   3   8      248.00      331.59     55.09 o 
 -11   3   8        5.91       64.30     44.70 o 
 -10   3   8      288.48      296.51     42.25 o 
  -9   3   8       51.49      162.36     35.69 o 
  -8   3   8        4.70       53.34     30.51 o 
  -7   3   8      238.62      396.58     46.78 o 
  -6   3   8       73.22      118.53     34.41 o 
  -5   3   8      790.95     1093.75    117.55 o 
  -4   3   8      837.53      801.93     65.36 o 
  -3   3   8      795.01      997.09     75.52 o 
  -2   3   8      219.65      493.97     58.72 o 
  -1   3   8        1.56       41.22     26.57 o 
   0   3   8      264.29      376.66     41.59 o 
   1   3   8      885.10      798.73     62.41 o 
   2   3   8     2145.47     1940.05    124.17 o 
   3   3   8      298.81      266.63     42.67 o 
   4   3   8     1190.99     1053.16     76.12 o 
   5   3   8      171.13      212.75     39.22 o 
   6   3   8      319.53      465.45     64.49 o 
   7   3   8       54.76      106.57     41.26 o 
   8   3   8      445.78      502.01     61.97 o 
   9   3   8       23.91      106.64     49.56 o 
  10   3   8      175.75      198.56     63.55 o 
  11   3   8       40.43      130.52     64.37 o 
  12   3   8      152.89      155.08     63.28 o 
  13   3   8       55.08      -42.27     87.20 o 
  14   3   8       26.08      161.12    123.44 o 
 -18   4   8      472.01      296.47    125.10 o 
 -17   4   8       17.93       84.61    100.97 o 
 -16   4   8      823.24      749.42    104.75 o 
 -15   4   8      207.51      110.07     94.03 o 
 -14   4   8      470.37      641.10    147.41 o 
 -13   4   8      707.27      691.15     94.80 o 
 -12   4   8      257.25      316.53     71.41 o 
 -11   4   8     2203.53     1692.95    132.21 o 
 -10   4   8      386.54      553.35     56.19 o 
  -9   4   8     1806.49     1849.28    122.32 o 
  -8   4   8       23.37      114.09     32.76 o 
  -7   4   8     1162.37     1197.87     88.86 o 
  -6   4   8      773.73      787.21     66.57 o 
  -5   4   8     1161.46     1485.57    100.30 o 
  -4   4   8     1546.80     1540.95    102.79 o 
  -3   4   8     2503.03     2741.84    171.78 o 
  -2   4   8     4138.75     4381.89    273.04 o 
  -1   4   8      521.99      688.34     59.63 o 
   0   4   8     5593.96     5202.47    312.16 o 
   1   4   8     1004.54      998.79     74.34 o 
   2   4   8     3220.44     2880.28    179.04 o 
   3   4   8     1285.32     1172.27     84.72 o 
   4   4   8     2517.95     2229.89    140.76 o 
   5   4   8     2142.03     1736.74    114.12 o 
   6   4   8      439.95      615.57     82.77 o 
   7   4   8     1991.27     1728.54    154.87 o 
   8   4   8       22.73      134.04     44.34 o 
   9   4   8     1481.41     1479.73    153.97 o 
  10   4   8       16.81       91.71     82.54 o 
  11   4   8      675.99      577.55     96.29 o 
  12   4   8      138.39      153.18     73.04 o 
  13   4   8      278.39      384.97     91.94 o 
  14   4   8      177.09       57.34    131.38 o 
 -18   5   8        0.34      -80.15    101.47 o 
 -17   5   8      257.08      227.72    113.53 o 
 -16   5   8        1.21      -47.01     61.18 o 
 -15   5   8      185.25       10.61     64.25 o 
 -14   5   8      242.69      111.17     87.50 o 
 -13   5   8      352.61      401.98     76.99 o 
 -12   5   8      802.85      718.52     93.70 o 
 -11   5   8       37.01       97.00     47.13 o 
 -10   5   8      945.38     1013.99     96.29 o 
  -9   5   8        4.87      129.16     34.37 o 
  -8   5   8      397.74      482.20     50.73 o 
  -7   5   8      434.93      565.97     54.14 o 
  -6   5   8      918.24     1033.51     80.45 o 
  -5   5   8     2649.98     2518.09    158.94 o 
  -4   5   8     1090.21      951.81     73.00 o 
  -3   5   8     2411.03     2094.45    132.88 o 
  -2   5   8        0.70      252.88     37.66 o 
  -1   5   8      167.21      342.10     41.34 o 
   0   5   8      161.48      391.76     45.09 o 
   1   5   8     1816.31     1787.73    116.49 o 
   2   5   8     2449.25     1954.48    125.58 o 
   3   5   8     1773.85     1531.06    103.44 o 
   4   5   8     2397.32     1961.55    128.34 o 
   5   5   8      714.92      782.39     94.75 o 
   6   5   8      925.21      839.75     84.03 o 
   7   5   8      178.96      312.87     50.38 o 
   8   5   8     1024.88      908.77    211.53 o 
   9   5   8       57.86      115.21     57.93 o 
  10   5   8      443.98      379.46     77.10 o 
  11   5   8       68.45       56.08     60.02 o 
  12   5   8      314.06      268.22     76.13 o 
  13   5   8      100.93       47.18     74.72 o 
 -18   6   8      286.00      219.79    125.10 o 
 -17   6   8       10.05       14.87     95.68 o 
 -16   6   8      519.26      335.47    117.99 o 
 -15   6   8      100.65        2.24     60.74 o 
 -14   6   8      396.66      380.27     81.29 o 
 -13   6   8      279.76      181.73     66.75 o 
 -12   6   8      236.67      205.78     67.05 o 
 -11   6   8      985.03      904.00    125.05 o 
 -10   6   8      188.39      210.35     50.77 o 
  -9   6   8     1478.28     1586.82     97.08 o 
  -8   6   8        1.44      -15.77     30.08 o 
  -7   6   8     2089.69     1900.47    125.69 o 
  -6   6   8      207.18      243.18     40.48 o 
  -5   6   8     2351.81     2354.06    149.29 o 
  -4   6   8      782.51      839.71     67.44 o 
  -3   6   8     1512.97     1505.10    101.48 o 
  -2   6   8     1640.45     1696.37    110.98 o 
  -1   6   8      473.57      473.15     46.74 o 
   0   6   8     2633.62     2780.71    173.48 o 
   1   6   8        1.94       28.45     25.15 o 
   2   6   8     2185.87     2266.58    145.31 o 
   3   6   8      183.81      240.16     37.02 o 
   4   6   8     1345.98     1062.56     97.46 o 
   5   6   8      427.80      481.70     50.61 o 
   6   6   8      209.58      347.30    113.76 o 
   7   6   8      604.50      632.06     72.03 o 
   8   6   8       19.42       27.78     46.55 o 
   9   6   8      701.54      785.62    135.01 o 
  10   6   8       38.41      -24.00     55.45 o 
  11   6   8      243.47      259.32     90.39 o 
  12   6   8       54.09       49.17     70.06 o 
  13   6   8      143.65      228.99    116.34 o 
 -18   7   8        5.24      -63.62    114.03 o 
 -17   7   8      248.35      280.93    122.62 o 
 -16   7   8        3.46       41.15     92.05 o 
 -15   7   8      514.19      410.22    108.57 o 
 -14   7   8      240.98      234.56     71.29 o 
 -13   7   8      418.23      361.81     76.68 o 
 -12   7   8      827.82      644.42     91.85 o 
 -11   7   8      102.67      103.18     57.31 o 
 -10   7   8     1119.80     1017.46     95.46 o 
  -9   7   8       66.73      105.11     41.13 o 
  -8   7   8     1568.41     1589.06    143.47 o 
  -7   7   8      915.54     1065.96     82.77 o 
  -6   7   8     1827.53     1570.93    106.33 o 
  -5   7   8     3359.64     3071.89    190.53 o 
  -4   7   8      997.59      961.61     74.07 o 
  -3   7   8     3298.80     2968.19    184.23 o 
  -2   7   8       63.40      287.80     38.15 o 
  -1   7   8     1266.76     1513.37    102.45 o 
   0   7   8      463.52      762.90     55.33 o 
   1   7   8     1600.90     1555.09     92.92 o 
   2   7   8     1610.17     1361.02     94.47 o 
   3   7   8     1549.52     1421.97    100.45 o 
   4   7   8     1410.17     1205.84     90.72 o 
   5   7   8      913.12      831.53     69.60 o 
   6   7   8      894.39      688.42     62.38 o 
   7   7   8      150.37      239.12    159.88 o 
   8   7   8      854.74      923.24    115.60 o 
   9   7   8       25.91      100.10     59.57 o 
  10   7   8      582.31      612.78     91.63 o 
  11   7   8       79.60       59.67     92.96 o 
  12   7   8      372.34      399.20     86.02 o 
  13   7   8      136.51        1.35     77.46 o 
 -18   8   8       84.64      104.44    120.47 o 
 -17   8   8       35.83       97.67    106.92 o 
 -16   8   8      163.35      382.73    117.17 o 
 -15   8   8      136.68      106.40     73.97 o 
 -14   8   8      241.47      167.05     69.02 o 
 -13   8   8      220.61      127.44     70.86 o 
 -12   8   8      228.40      126.75     65.26 o 
 -11   8   8      483.20      329.87     69.76 o 
 -10   8   8       22.69       38.39     43.89 o 
  -9   8   8     1038.78     1168.41    102.89 o 
  -8   8   8        3.31        9.89     40.62 o 
  -7   8   8     2440.72     2012.09    130.88 o 
  -6   8   8       13.33        0.03     29.83 o 
  -5   8   8     1300.50     1346.84     96.85 o 
  -4   8   8        6.48        5.76     31.21 o 
  -3   8   8      281.72      284.83     41.66 o 
  -2   8   8      271.23      356.93     46.44 o 
  -1   8   8      120.48       86.76     28.26 o 
   0   8   8      694.06      903.24     63.47 o 
   1   8   8      127.88      102.98     34.04 o 
   2   8   8      391.97      647.43     59.08 o 
   3   8   8       46.43       41.19     33.64 o 
   4   8   8      458.24      527.68     58.13 o 
   5   8   8        0.99        5.58     48.87 o 
   6   8   8      135.63      225.26     39.99 o 
   7   8   8       99.24      133.06     60.73 o 
   8   8   8        7.24       67.59     51.76 o 
   9   8   8      141.49      123.44     67.34 o 
  10   8   8        9.44       12.39     87.92 o 
  11   8   8       52.67      119.24     69.32 o 
  12   8   8        8.97        4.97     71.57 o 
  13   8   8       38.98      192.28     89.98 o 
 -17   9   8      228.84       80.81    113.69 o 
 -16   9   8       29.38      -32.22     97.17 o 
 -15   9   8      532.68      363.06    122.62 o 
 -14   9   8      332.15      251.12     82.18 o 
 -13   9   8      377.28      259.76     77.59 o 
 -12   9   8      778.45      643.09     95.63 o 
 -11   9   8       50.98       95.98     61.35 o 
 -10   9   8     1652.44     1647.90    167.43 o 
  -9   9   8       47.26      117.70     63.62 o 
  -8   9   8     2036.63     2031.08    153.94 o 
  -7   9   8      607.34      652.82     61.95 o 
  -6   9   8     2110.06     1779.24    119.09 o 
  -5   9   8     2339.69     2041.44    134.86 o 
  -4   9   8      918.49      929.64     75.08 o 
  -3   9   8     2628.60     2625.92    166.81 o 
  -2   9   8       53.08      288.15     35.97 o 
  -1   9   8     1595.06     1640.41     97.93 o 
   0   9   8      269.10      355.71     39.23 o 
   1   9   8     2239.08     2391.95    153.71 o 
   2   9   8      848.14      900.91     74.11 o 
   3   9   8     2047.82     1939.67    136.70 o 
   4   9   8     1388.01     1289.14     95.91 o 
   5   9   8      577.57      632.16     61.25 o 
   6   9   8      854.58      719.29     74.01 o 
   7   9   8      156.88      207.52     60.63 o 
   8   9   8      733.00      535.65     91.63 o 
   9   9   8        3.28      -15.09     54.55 o 
  10   9   8      628.56      527.81    158.56 o 
  11   9   8      103.29       17.88     67.24 o 
  12   9   8      274.38      224.15     86.09 o 
 -17  10   8       29.46      -24.95    115.18 o 
 -16  10   8       33.21      -46.27     99.15 o 
 -15  10   8       81.09      -78.66     93.37 o 
 -14  10   8      230.88      126.02     79.49 o 
 -13  10   8       36.90       52.46    100.39 o 
 -12  10   8      181.03      302.50     83.60 o 
 -11  10   8      127.42      125.02     61.71 o 
 -10  10   8        0.00       18.19     52.71 o 
  -9  10   8      389.75      376.26     74.31 o 
  -8  10   8       17.58       69.07     61.46 o 
  -7  10   8     2053.15     1769.71    138.94 o 
  -6  10   8      174.25      171.95     41.96 o 
  -5  10   8     1171.78     1019.38    108.77 o 
  -4  10   8       40.91       91.80     38.61 o 
  -3  10   8      135.40      123.63     33.08 o 
  -2  10   8       25.24       70.36     30.54 o 
  -1  10   8      227.78      280.66     38.28 o 
   0  10   8      206.79      297.40     44.55 o 
   1  10   8      530.80      505.29     54.90 o 
   2  10   8      319.94      501.30     54.71 o 
   3  10   8       93.73      195.98     50.09 o 
   4  10   8       72.54      108.83     39.11 o 
   5  10   8       25.92       66.85     51.71 o 
   6  10   8       40.55       58.08     40.88 o 
   7  10   8        0.10       19.59     54.16 o 
   8  10   8        7.71       56.22     56.80 o 
   9  10   8       11.67       38.49     56.86 o 
  10  10   8        2.93      -13.13     63.71 o 
  11  10   8        3.74       -8.77     64.88 o 
  12  10   8        3.16       36.98     76.29 o 
 -16  11   8       41.11        6.44    113.86 o 
 -15  11   8      473.92      299.77    118.65 o 
 -14  11   8      295.02      166.60     86.60 o 
 -13  11   8      249.76      157.84     80.57 o 
 -12  11   8      703.65      641.90    126.83 o 
 -11  11   8        0.53        6.72     64.11 o 
 -10  11   8     1738.86     1546.53    161.03 o 
  -9  11   8       49.64      162.90     63.80 o 
  -8  11   8     1822.05     1771.62    180.13 o 
  -7  11   8      301.74      367.83     59.36 o 
  -6  11   8     1594.51     1736.57    137.39 o 
  -5  11   8     1132.42     1039.11     84.12 o 
  -4  11   8     1636.04     1756.48    106.41 o 
  -3  11   8     1687.98     1713.48    104.60 o 
  -2  11   8      353.70      549.95     58.17 o 
  -1  11   8     2556.81     2425.51    138.51 o 
   0  11   8        6.36      107.42     42.60 o 
   1  11   8     3077.15     2921.62    184.06 o 
   2  11   8      347.05      430.58     52.26 o 
   3  11   8     1915.13     1650.84    113.47 o 
   4  11   8      828.65      925.47     78.36 o 
   5  11   8      339.06      408.18     94.69 o 
   6  11   8      737.40      651.29     88.57 o 
   7  11   8       88.00      254.59    103.90 o 
   8  11   8      578.60      623.93    210.86 o 
   9  11   8        2.10      -61.49     61.49 o 
  10  11   8      436.19      388.40    108.90 o 
  11  11   8       69.44       48.52     67.42 o 
 -16  12   8        0.70     -105.60    105.60 o 
 -15  12   8       26.82      -43.79    101.63 o 
 -14  12   8       85.91      125.76    113.03 o 
 -13  12   8        1.18      -21.31     77.34 o 
 -12  12   8       58.56        8.85     72.86 o 
 -11  12   8        0.00       -5.03     64.99 o 
 -10  12   8        2.21       20.54     65.67 o 
  -9  12   8       37.52       28.27     61.44 o 
  -8  12   8        1.96      -41.28     56.35 o 
  -7  12   8      329.35      239.82     63.56 o 
  -6  12   8      237.45      182.91     61.89 o 
  -5  12   8      487.64      563.57     69.28 o 
  -4  12   8      194.61      232.47     40.93 o 
  -3  12   8       51.31       46.38     34.14 o 
  -2  12   8       19.88       31.73     33.99 o 
  -1  12   8       86.78      138.95     37.30 o 
   0  12   8       12.86       57.63     37.99 o 
   1  12   8      315.71      356.28     50.18 o 
   2  12   8       35.68       79.81     46.25 o 
   3  12   8       59.53      111.55     42.46 o 
   4  12   8       26.24       11.93     87.75 o 
   5  12   8       87.00       52.11     46.40 o 
   6  12   8       14.92       62.30     50.36 o 
   7  12   8       24.96       17.68     76.42 o 
   8  12   8       16.40      132.61    151.70 o 
   9  12   8        5.95       70.94    177.81 o 
  10  12   8        0.37      -67.45    149.47 o 
  11  12   8        2.26       43.61    170.38 o 
 -15  13   8      434.77      288.86    127.25 o 
 -14  13   8      236.69       32.22    111.05 o 
 -13  13   8      199.23      192.03     85.83 o 
 -12  13   8      860.83      754.48    112.32 o 
 -11  13   8        8.00       54.93     95.76 o 
 -10  13   8     1426.25     1131.69    136.48 o 
  -9  13   8       36.06       74.95     67.67 o 
  -8  13   8     2158.46     2368.00    222.31 o 
  -7  13   8      237.68      299.34     67.28 o 
  -6  13   8     1372.68     1729.35    168.33 o 
  -5  13   8     1113.15     1164.13    136.03 o 
  -4  13   8      872.64     1132.87     81.23 o 
  -3  13   8     1839.01     1566.70    109.62 o 
  -2  13   8      100.52      190.32     49.34 o 
  -1  13   8     2508.08     2541.87    190.50 o 
   0  13   8        0.06       65.35     39.44 o 
   1  13   8     2199.37     2044.57    160.07 o 
   2  13   8       52.65       79.49     41.06 o 
   3  13   8     1174.42     1124.39    111.75 o 
   4  13   8      297.62      342.39     60.26 o 
   5  13   8      202.18      233.30     54.44 o 
   6  13   8      485.45      466.79     70.35 o 
   7  13   8       22.57      107.69     54.13 o 
   8  13   8      359.33      320.65     87.34 o 
   9  13   8        0.79       49.24     58.09 o 
  10  13   8      321.37      237.89     93.70 o 
 -14  14   8        3.22       21.48    114.52 o 
 -13  14   8        6.28      -92.54    104.61 o 
 -12  14   8        2.25      -21.97     67.94 o 
 -11  14   8       75.73       61.38     75.29 o 
 -10  14   8        7.16      -50.66     68.72 o 
  -9  14   8       53.10       79.82     74.49 o 
  -8  14   8       34.55       94.83     67.55 o 
  -7  14   8       51.22       48.40     72.14 o 
  -6  14   8      182.30      166.18     57.34 o 
  -5  14   8        0.59      -19.05     42.66 o 
  -4  14   8      440.22      421.55     63.88 o 
  -3  14   8        4.61       39.11     39.25 o 
  -2  14   8      396.80      495.45     77.30 o 
  -1  14   8       29.05       87.16     66.59 o 
   0  14   8      178.73      222.07     46.42 o 
   1  14   8      134.66       68.71     41.33 o 
   2  14   8       78.61       68.71     42.73 o 
   3  14   8       42.73       58.35     47.56 o 
   4  14   8       92.16      192.58     56.44 o 
   5  14   8       52.64       70.35     51.66 o 
   6  14   8        3.66       31.25     49.74 o 
   7  14   8       55.60       43.18     56.90 o 
   8  14   8        8.86      109.92     66.92 o 
   9  14   8       52.22       34.13    114.11 o 
  10  14   8       14.37      -82.46     95.85 o 
 -14  15   8      192.17       39.50    123.28 o 
 -13  15   8      179.64      265.23    109.56 o 
 -12  15   8      548.06      406.96     90.80 o 
 -11  15   8       22.52      213.86     81.67 o 
 -10  15   8      882.16      810.96    120.52 o 
  -9  15   8       10.11       65.12     75.72 o 
  -8  15   8     1700.67     1659.83    236.89 o 
  -7  15   8      115.05      107.78     74.70 o 
  -6  15   8     1169.60     1442.72    279.46 o 
  -5  15   8      445.55      431.85     93.49 o 
  -4  15   8      401.19      501.88    115.14 o 
  -3  15   8     1259.97     1226.23     98.01 o 
  -2  15   8       45.61      105.00     39.09 o 
  -1  15   8     1427.35     1446.88    128.77 o 
   0  15   8       23.15       91.90     40.91 o 
   1  15   8     1060.35     1141.38    100.61 o 
   2  15   8        2.89       48.81     50.38 o 
   3  15   8      526.88      698.11     82.85 o 
   4  15   8      100.95      103.73     53.27 o 
   5  15   8      136.62      228.62     62.70 o 
   6  15   8      328.09      290.93     65.85 o 
   7  15   8       31.72       -9.58     55.19 o 
   8  15   8      287.55      297.35    118.28 o 
   9  15   8        2.03       30.82     79.26 o 
 -13  16   8       49.63      136.83     93.04 o 
 -12  16   8       31.20      196.65     99.15 o 
 -11  16   8      193.13      292.25     87.58 o 
 -10  16   8        2.54       67.97     76.52 o 
  -9  16   8      343.66      458.83     99.46 o 
  -8  16   8       60.47      142.49     60.42 o 
  -7  16   8      294.41      412.07    277.30 o 
  -6  16   8      177.23      162.49     62.70 o 
  -5  16   8      156.27      211.95     61.64 o 
  -4  16   8      191.82      109.23     58.16 o 
  -3  16   8       92.27       97.88     54.79 o 
  -2  16   8      312.20      231.17     98.67 o 
  -1  16   8        1.76       54.75     67.57 o 
   0  16   8      390.45      450.73     59.05 o 
   1  16   8       23.43       69.46     52.89 o 
   2  16   8      225.06      278.56     60.91 o 
   3  16   8       20.15       18.65     51.79 o 
   4  16   8      103.14      113.84     59.92 o 
   5  16   8       30.48       31.31     67.01 o 
   6  16   8       20.61       57.69     60.64 o 
   7  16   8       83.21      214.41    108.77 o 
   8  16   8        1.52      192.35    164.68 o 
 -12  17   8      157.62      243.92    112.70 o 
 -11  17   8       25.68       25.73     80.72 o 
 -10  17   8      301.86      344.71     94.19 o 
  -9  17   8        0.12      149.30     66.71 o 
  -8  17   8      609.52      600.60     83.21 o 
  -7  17   8       48.78      142.49     79.87 o 
  -6  17   8      371.09      414.77     90.64 o 
  -5  17   8      133.59      112.63     73.63 o 
  -4  17   8       98.14       51.60     78.57 o 
  -3  17   8      454.24      229.13    135.65 o 
  -2  17   8       24.14       22.48     57.90 o 
  -1  17   8      684.40      542.27    184.14 o 
   0  17   8       20.12       40.61     47.86 o 
   1  17   8      443.05      438.11     70.88 o 
   2  17   8       11.09       13.88     57.22 o 
   3  17   8      125.85      127.70     62.66 o 
   4  17   8       37.11       85.55     80.89 o 
   5  17   8       46.23      137.30     64.21 o 
   6  17   8      159.74      139.73     92.95 o 
   7  17   8       20.91       64.46     84.06 o 
 -11  18   8      176.30      165.67     94.16 o 
 -10  18   8        0.08      -53.97     81.29 o 
  -9  18   8      333.03      453.37     84.64 o 
  -8  18   8       21.64      106.15     82.47 o 
  -7  18   8      377.50      320.18    150.05 o 
  -6  18   8       70.40      122.18     66.19 o 
  -5  18   8      289.15      255.63     74.67 o 
  -4  18   8      102.76      127.80     60.89 o 
  -3  18   8      107.72        5.64     57.30 o 
  -2  18   8      294.42      210.24    138.90 o 
  -1  18   8        3.93       96.78    116.17 o 
   0  18   8      468.91      405.29     98.22 o 
   1  18   8       17.38      120.40     59.01 o 
   2  18   8      275.18      293.88     66.59 o 
   3  18   8       21.41        8.67     58.19 o 
   4  18   8      100.86      192.63     68.39 o 
   5  18   8       33.49       50.42     70.03 o 
   6  18   8       17.12        1.66     74.44 o 
 -10  19   8      102.25       60.15    129.56 o 
  -9  19   8        0.68       18.88     67.53 o 
  -8  19   8      155.44      231.26    140.16 o 
  -7  19   8       35.69       50.39     94.61 o 
  -6  19   8      106.82      428.79    341.98 o 
  -5  19   8       92.40      112.75     63.00 o 
  -4  19   8       62.35        4.82     56.95 o 
  -3  19   8      161.39       96.21    191.03 o 
  -2  19   8       48.31      -17.26     64.16 o 
  -1  19   8      325.47      209.64    250.86 o 
   0  19   8       23.76     -102.95    102.95 o 
   1  19   8      175.45      260.50     96.34 o 
   2  19   8        6.62      142.39    102.89 o 
   3  19   8       27.26      144.69     69.47 o 
   4  19   8       19.83      184.57    123.94 o 
   5  19   8       14.79      361.04    151.21 o 
  -8  20   8       40.54      208.10    148.22 o 
  -7  20   8      360.07      254.70    149.72 o 
  -6  20   8       35.22        3.69     66.71 o 
  -5  20   8      252.62      410.84    262.92 o 
  -4  20   8       82.04       42.40     77.41 o 
  -3  20   8      126.20       37.05     82.13 o 
  -2  20   8      261.51      125.36    136.25 o 
  -1  20   8       26.39       -1.78     66.89 o 
   0  20   8      389.16      455.41    107.15 o 
   1  20   8        0.14      131.02     68.77 o 
   2  20   8      246.00      387.86     83.36 o 
   3  20   8       12.24      257.26    136.33 o 
  -5  21   8       13.29       80.86     83.63 o 
  -4  21   8       30.79       -4.86     78.91 o 
  -3  21   8       45.39       25.99     75.04 o 
  -2  21   8       34.30       61.20     76.91 o 
  -1  21   8      107.27      105.50    120.64 o 
   0  21   8        5.17     -147.24    147.24 o 
 -18   1   9       94.44      132.23     83.72 o 
 -17   1   9      670.23      568.59    149.47 o 
 -16   1   9        8.01      103.62     67.44 o 
 -15   1   9      910.71      674.20     95.43 o 
 -14   1   9       77.77       84.22     55.96 o 
 -13   1   9      729.18      424.63     63.61 o 
 -12   1   9      930.95      922.31     84.01 o 
 -11   1   9      512.22      501.50     55.66 o 
 -10   1   9     3115.51     2857.55    182.28 o 
  -9   1   9      343.85      258.74     48.37 o 
  -8   1   9     6416.32     6031.03    362.49 o 
  -7   1   9       27.93       12.77     36.33 o 
  -6   1   9     5160.76     5549.93    337.04 o 
  -5   1   9      228.12      172.69     43.19 o 
  -4   1   9     3255.81     3012.29    189.59 o 
  -3   1   9     1594.34     1517.18    107.67 o 
  -2   1   9     5086.18     4375.49    268.07 o 
  -1   1   9     8113.71     7454.74    442.22 o 
   0   1   9     1057.12      933.21     81.88 o 
   1   1   9     4111.00     3830.79    234.40 o 
   2   1   9      199.05      272.06     37.60 o 
   3   1   9     3742.65     3059.50    221.77 o 
   4   1   9      128.35      145.38     55.06 o 
   5   1   9     2518.46     1927.59    185.95 o 
   6   1   9     1097.57     1202.49    134.02 o 
   7   1   9      872.77      818.27    106.94 o 
   8   1   9      764.49      748.72    103.73 o 
   9   1   9      324.08      241.46     65.61 o 
  10   1   9      646.82      603.17     99.90 o 
  11   1   9        3.96      115.18     90.23 o 
 -18   2   9        0.84     -109.23    109.23 o 
 -17   2   9        0.67       51.43     84.78 o 
 -16   2   9       10.26       43.76     62.90 o 
 -15   2   9       12.07        7.79     61.79 o 
 -14   2   9       54.68       45.70     58.23 o 
 -13   2   9       15.52       -1.38     47.09 o 
 -12   2   9       10.96       25.39     51.04 o 
 -11   2   9        1.16       55.24     39.18 o 
 -10   2   9       55.16       54.62     49.52 o 
  -9   2   9      156.35      175.04     62.73 o 
  -8   2   9      128.05      190.32     45.47 o 
  -7   2   9      759.54      907.65     75.79 o 
  -6   2   9       36.32      110.46     37.83 o 
  -5   2   9      213.23      189.97     42.59 o 
  -4   2   9      602.01      779.43     72.02 o 
  -3   2   9       11.85       45.06     35.30 o 
  -2   2   9      852.00     1050.27     82.20 o 
  -1   2   9       23.53       62.78     33.50 o 
   0   2   9      464.28      485.31     64.31 o 
   1   2   9      229.26      294.80     38.72 o 
   2   2   9      418.74      429.83     65.60 o 
   3   2   9        2.39       84.14     37.13 o 
   4   2   9      319.43      304.91    100.39 o 
   5   2   9        3.10        5.01     47.34 o 
   6   2   9      218.72      292.02    108.82 o 
   7   2   9       22.62       92.33     60.98 o 
   8   2   9      118.48      157.68     67.09 o 
   9   2   9       65.04      199.47     64.72 o 
  10   2   9       20.35       95.02     84.78 o 
  11   2   9       35.15       24.13     91.88 o 
 -18   3   9       51.35       69.08    113.53 o 
 -17   3   9      606.25      424.39    186.82 o 
 -16   3   9        0.03      -55.43     65.44 o 
 -15   3   9      680.81      499.67     81.30 o 
 -14   3   9      156.13       40.43     95.93 o 
 -13   3   9     1015.42      859.52     93.32 o 
 -12   3   9      713.23      570.96     69.81 o 
 -11   3   9      890.28      776.56     71.27 o 
 -10   3   9     2326.91     1995.60    134.70 o 
  -9   3   9      423.93      376.93     53.26 o 
  -8   3   9     6063.95     5773.40    311.18 o 
  -7   3   9       60.07      102.78     48.30 o 
  -6   3   9     5990.25     5653.16    341.04 o 
  -5   3   9      134.91      141.43     38.40 o 
  -4   3   9     3423.70     2914.04    183.07 o 
  -3   3   9     2129.91     2162.06    141.67 o 
  -2   3   9     3357.75     3060.54    242.42 o 
  -1   3   9     5119.46     4747.46    286.93 o 
   0   3   9      962.61     1022.46     78.48 o 
   1   3   9     3430.59     3548.92    218.18 o 
   2   3   9       42.16       10.19     36.85 o 
   3   3   9     3033.84     2890.57    210.68 o 
   4   3   9      202.27      229.65     57.57 o 
   5   3   9     2149.77     2090.30    200.12 o 
   6   3   9      749.44      806.19    116.09 o 
   7   3   9      794.80      855.52    133.19 o 
   8   3   9      793.82      717.93     98.54 o 
   9   3   9      202.25       66.27     74.86 o 
  10   3   9      484.91      406.36    122.29 o 
  11   3   9        4.28       10.74     98.82 o 
  12   3   9      257.61      321.75    118.49 o 
 -18   4   9       24.51       62.96    108.57 o 
 -17   4   9        5.91       24.01     71.38 o 
 -16   4   9      116.04       30.59     67.26 o 
 -15   4   9       77.28      -32.17     62.30 o 
 -14   4   9      309.17      216.20     72.44 o 
 -13   4   9       13.87       14.86     48.83 o 
 -12   4   9       42.59       50.70     48.31 o 
 -11   4   9      305.62      295.07     57.43 o 
 -10   4   9       87.52      102.93     67.72 o 
  -9   4   9      875.81     1099.13     88.39 o 
  -8   4   9      228.21      203.12     46.81 o 
  -7   4   9     1903.66     1973.54    133.79 o 
  -6   4   9      173.73      292.93     44.42 o 
  -5   4   9      890.66      982.87     78.71 o 
  -4   4   9     1650.64     1489.95    106.30 o 
  -3   4   9      202.31      258.66     42.72 o 
  -2   4   9     2655.01     2729.32    173.13 o 
  -1   4   9       95.12      116.90     35.42 o 
   0   4   9     2452.07     2598.65    164.69 o 
   1   4   9      219.64      361.48     43.58 o 
   2   4   9     1612.98     1405.75    115.05 o 
   3   4   9       32.79       68.14     41.47 o 
   4   4   9      968.67      974.63     91.37 o 
   5   4   9      147.90      225.73     65.42 o 
   6   4   9      539.59      537.23     85.65 o 
   7   4   9      135.83       82.03     56.53 o 
   8   4   9      295.14      416.09     80.08 o 
   9   4   9      167.40      206.40     93.37 o 
  10   4   9       59.27       83.95     84.11 o 
  11   4   9      158.53      103.61     92.05 o 
  12   4   9        9.59      -40.16     91.39 o 
 -18   5   9       57.11      -59.33    108.57 o 
 -17   5   9      359.83      234.16     77.67 o 
 -16   5   9        2.35      -56.82     65.73 o 
 -15   5   9      518.31      301.69     78.59 o 
 -14   5   9       76.28       46.85     61.10 o 
 -13   5   9      971.93      783.55    104.75 o 
 -12   5   9      429.94      363.58     71.98 o 
 -11   5   9     1022.56      942.26     93.28 o 
 -10   5   9     1015.97      977.32    141.16 o 
  -9   5   9      312.34      346.03     60.53 o 
  -8   5   9     3277.91     2947.98    196.74 o 
  -7   5   9       33.98       11.58     37.74 o 
  -6   5   9     4477.90     4569.36    435.90 o 
  -5   5   9      133.19      132.52     37.32 o 
  -4   5   9     2735.73     2365.78    149.79 o 
  -3   5   9     1623.70     1593.57    125.16 o 
  -2   5   9     1663.27     1515.06    104.71 o 
  -1   5   9     2122.95     1838.00    120.45 o 
   0   5   9      621.82      699.24     71.34 o 
   1   5   9     1663.73     1539.75    126.86 o 
   2   5   9        0.52       31.67     40.43 o 
   3   5   9     1370.84     1181.84    103.72 o 
   4   5   9      101.90      181.76     49.05 o 
   5   5   9     1160.36      902.14    116.63 o 
   6   5   9      401.41      467.72     82.97 o 
   7   5   9      325.85      398.50    168.81 o 
   8   5   9      481.70      427.84    110.06 o 
   9   5   9       44.21      -25.61     76.35 o 
  10   5   9      295.65      384.22    112.04 o 
  11   5   9        0.39      -10.25     89.07 o 
  12   5   9      201.71      301.42    122.62 o 
 -17   6   9        7.36      -75.85     93.70 o 
 -16   6   9      331.20      192.68     79.19 o 
 -15   6   9       71.43       11.01     65.62 o 
 -14   6   9      636.57      493.01     99.90 o 
 -13   6   9       93.83       29.41     62.00 o 
 -12   6   9      126.21       93.01     54.46 o 
 -11   6   9      681.02      814.75    121.85 o 
 -10   6   9       18.26       61.90     45.11 o 
  -9   6   9     1513.63     1663.88    118.38 o 
  -8   6   9      135.45      174.92     43.75 o 
  -7   6   9     1532.85     1468.67    104.77 o 
  -6   6   9      209.98      193.54     41.29 o 
  -5   6   9     1734.70     1622.56    111.37 o 
  -4   6   9     1616.04     1413.98    100.93 o 
  -3   6   9     1084.58     1197.89     89.49 o 
  -2   6   9     2864.15     2544.79    161.58 o 
  -1   6   9      755.10      690.25     63.43 o 
   0   6   9     3772.08     3510.07    216.74 o 
   1   6   9      518.04      625.66     76.92 o 
   2   6   9     3398.47     3195.77    235.69 o 
   3   6   9       78.66      245.04     51.97 o 
   4   6   9     1293.75     1149.07    111.61 o 
   5   6   9      224.72      184.14     63.51 o 
   6   6   9      841.33      748.00    102.48 o 
   7   6   9      251.79      259.54     92.79 o 
   8   6   9      421.46      358.77    107.75 o 
   9   6   9      339.58      274.65    104.77 o 
  10   6   9       55.43      180.62     99.65 o 
  11   6   9      292.56      270.69    114.03 o 
  12   6   9        1.20      181.95    111.55 o 
 -17   7   9      125.88       42.80     98.66 o 
 -16   7   9        0.04      -30.90     76.43 o 
 -15   7   9      245.64      193.25     74.94 o 
 -14   7   9       21.30      -60.95     60.95 o 
 -13   7   9      521.80      328.67     79.27 o 
 -12   7   9      173.88       64.89     66.07 o 
 -11   7   9      797.88      608.92     74.98 o 
 -10   7   9      432.98      384.31     59.28 o 
  -9   7   9      272.17      217.54     53.03 o 
  -8   7   9      724.46      700.40    100.85 o 
  -7   7   9        9.04       31.23     37.40 o 
  -6   7   9     1280.82     1201.41     92.01 o 
  -5   7   9       35.87       61.59     36.53 o 
  -4   7   9     1460.19     1454.07    104.97 o 
  -3   7   9      214.01      231.48     41.69 o 
  -2   7   9      799.94      700.43     63.46 o 
  -1   7   9      239.21      256.65     42.14 o 
   0   7   9      318.07      274.10     44.54 o 
   1   7   9      637.93      677.47     74.29 o 
   2   7   9       11.94      181.56     48.85 o 
   3   7   9      491.19      460.71     89.54 o 
   4   7   9       57.13      206.57     51.47 o 
   5   7   9      337.97      419.24     95.52 o 
   6   7   9      120.55      213.83     69.41 o 
   7   7   9      123.62      103.61     85.60 o 
   8   7   9      248.13      290.68    105.93 o 
   9   7   9        2.71      144.27     96.84 o 
  10   7   9      183.44      198.97    101.63 o 
  11   7   9        9.51       43.79    113.36 o 
 -17   8   9        0.42       51.06    103.28 o 
 -16   8   9      360.85      114.36     97.50 o 
 -15   8   9       26.36       47.66     69.93 o 
 -14   8   9      718.93      419.97    101.14 o 
 -13   8   9      200.71      177.98     74.40 o 
 -12   8   9      313.24      231.47     72.35 o 
 -11   8   9      618.10      533.69     72.05 o 
 -10   8   9       19.45        5.60     46.35 o 
  -9   8   9     1347.76     1166.15    118.90 o 
  -8   8   9       36.67       16.26     45.06 o 
  -7   8   9     1282.02     1252.97    118.24 o 
  -6   8   9      187.95      191.63     43.70 o 
  -5   8   9     2018.59     1796.04    119.69 o 
  -4   8   9     1602.37     1620.77    112.41 o 
  -3   8   9      921.21      883.02     75.02 o 
  -2   8   9     1737.50     1581.30    112.74 o 
  -1   8   9      586.85      518.50     56.36 o 
   0   8   9     1815.49     1659.64    134.29 o 
   1   8   9      447.49      506.21     64.93 o 
   2   8   9     2427.59     2604.62    196.36 o 
   3   8   9       49.96       79.17     45.67 o 
   4   8   9     1108.78      996.48     96.38 o 
   5   8   9      176.47      201.81     56.82 o 
   6   8   9      885.73      782.31    140.63 o 
   7   8   9      336.34      252.67     95.68 o 
   8   8   9      289.20      337.95    109.56 o 
   9   8   9      385.56      216.65    106.26 o 
  10   8   9       28.87       52.22     93.86 o 
  11   8   9      298.05      256.31    116.17 o 
 -16   9   9        2.74       40.16     96.01 o 
 -15   9   9       99.32       71.47     77.48 o 
 -14   9   9       20.05       23.57     66.98 o 
 -13   9   9      194.05      289.11     85.04 o 
 -12   9   9       79.68        1.91     65.02 o 
 -11   9   9      443.76      429.63     82.68 o 
 -10   9   9       99.46       70.57     47.76 o 
  -9   9   9      233.76      186.45     55.06 o 
  -8   9   9        1.38       62.57     45.55 o 
  -7   9   9       96.62       91.45     40.86 o 
  -6   9   9      186.52      169.24     42.95 o 
  -5   9   9        7.97      -24.74     36.34 o 
  -4   9   9      901.66      914.20     77.40 o 
  -3   9   9        3.80       11.71     37.01 o 
  -2   9   9      412.16      409.88     52.74 o 
  -1   9   9       15.79       40.38     37.64 o 
   0   9   9      116.13      122.52     51.31 o 
   1   9   9      244.15      363.20     80.92 o 
   2   9   9       22.23      108.08     46.52 o 
   3   9   9      248.86      256.37     55.81 o 
   4   9   9       44.20       85.21     90.82 o 
   5   9   9       44.98       21.66     43.88 o 
   6   9   9       17.91      285.72    100.81 o 
   7   9   9       19.80       42.47     75.03 o 
   8   9   9      127.47      183.60     92.71 o 
   9   9   9        7.26      -35.57     58.73 o 
  10   9   9       66.45      -61.19     61.19 o 
  11   9   9       12.81      106.11     93.29 o 
 -16  10   9      348.11      223.42    122.62 o 
 -15  10   9       12.56       -6.91     78.39 o 
 -14  10   9      778.67      614.35    108.38 o 
 -13  10   9      264.81      133.10     75.92 o 
 -12  10   9      713.04      402.86     79.53 o 
 -11  10   9      372.02      177.77     70.44 o 
 -10  10   9      408.86      356.31     62.74 o 
  -9  10   9      942.81      738.65     81.23 o 
  -8  10   9       29.59       29.29     48.56 o 
  -7  10   9     1344.81     1317.36    116.64 o 
  -6  10   9       58.36      129.51     41.57 o 
  -5  10   9     1671.15     1736.94    238.77 o 
  -4  10   9      654.51      660.99     65.84 o 
  -3  10   9      898.66      903.66     77.09 o 
  -2  10   9      946.44      997.58     83.63 o 
  -1  10   9      477.10      402.47     52.45 o 
   0  10   9     1010.33     1066.42    102.10 o 
   1  10   9       79.07      107.02     51.97 o 
   2  10   9     1233.67     1316.90    148.83 o 
   3  10   9       87.68      152.90     79.37 o 
   4  10   9      897.12      856.80    135.72 o 
   5  10   9      274.40      209.79     69.20 o 
   6  10   9      534.33      447.19     78.22 o 
   7  10   9      306.77      265.89     94.03 o 
   8  10   9      107.15       71.15     99.40 o 
   9  10   9      256.61      217.66     72.84 o 
  10  10   9       14.40      -24.66     71.97 o 
 -16  11   9        3.84        7.60    111.05 o 
 -15  11   9       17.34      -30.41    102.62 o 
 -14  11   9        4.63      -12.34     98.82 o 
 -13  11   9       19.67      -10.92     73.95 o 
 -12  11   9       27.33       43.17    102.29 o 
 -11  11   9      182.56      110.44     81.55 o 
 -10  11   9        6.86      -58.46     58.46 o 
  -9  11   9       46.91       80.56     81.35 o 
  -8  11   9       18.65       13.30     46.10 o 
  -7  11   9        2.86      -11.26     47.07 o 
  -6  11   9       37.79      -14.77     50.39 o 
  -5  11   9       28.60      122.87     49.16 o 
  -4  11   9      199.84      265.82     48.29 o 
  -3  11   9        1.08       16.47     38.04 o 
  -2  11   9       84.90       94.37     40.98 o 
  -1  11   9       37.07       41.20     47.96 o 
   0  11   9        2.77       29.19     49.39 o 
   1  11   9        9.10       25.59     50.12 o 
   2  11   9       27.51      100.24     51.50 o 
   3  11   9       30.42       57.92     54.98 o 
   4  11   9        3.59       19.80     55.10 o 
   5  11   9        1.03      -30.93     74.69 o 
   6  11   9        0.05       54.29     51.17 o 
   7  11   9       15.52      -43.15     54.19 o 
   8  11   9       16.53        8.80     60.34 o 
   9  11   9       13.46       92.06    190.13 o 
  10  11   9       11.73       69.73    194.83 o 
 -15  12   9       11.71       35.20    100.97 o 
 -14  12   9      639.92      407.56    133.77 o 
 -13  12   9      229.20      213.86     83.38 o 
 -12  12   9      696.12      485.09     88.08 o 
 -11  12   9      285.07       82.00     70.79 o 
 -10  12   9      492.16      270.97     80.30 o 
  -9  12   9      643.08      432.52    207.15 o 
  -8  12   9      136.45      154.11     54.79 o 
  -7  12   9     1121.81     1064.69    221.15 o 
  -6  12   9       54.35       77.15     58.42 o 
  -5  12   9     1676.78     1517.13    218.94 o 
  -4  12   9      469.24      586.68    118.14 o 
  -3  12   9      881.92      845.27    125.49 o 
  -2  12   9      698.67      706.31     82.44 o 
  -1  12   9      295.92      314.77     62.97 o 
   0  12   9      559.57      561.14    124.63 o 
   1  12   9       25.91      -18.49     51.07 o 
   2  12   9      721.44      775.03    122.62 o 
   3  12   9       57.54      136.20     52.69 o 
   4  12   9      581.01      449.64    143.52 o 
   5  12   9      231.37      255.34     58.43 o 
   6  12   9      328.72      298.40     64.17 o 
   7  12   9      199.05      140.16     69.34 o 
   8  12   9       73.76      -35.34     60.28 o 
   9  12   9      241.19      205.38     58.80 o 
 -14  13   9        1.34      -59.66    106.42 o 
 -13  13   9        0.19      -16.06     63.38 o 
 -12  13   9        3.99       29.00     71.72 o 
 -11  13   9       31.75      -58.85     67.01 o 
 -10  13   9       34.92       32.38     71.78 o 
  -9  13   9       30.64       56.14     70.04 o 
  -8  13   9       93.45      114.71     68.57 o 
  -7  13   9        9.48       41.20     52.23 o 
  -6  13   9        0.25      -48.62     48.62 o 
  -5  13   9        0.74       84.56     50.97 o 
  -4  13   9        1.06      -37.00     40.77 o 
  -3  13   9       16.14        7.51     43.12 o 
  -2  13   9       24.78        8.06     66.79 o 
  -1  13   9      179.12      249.37     57.25 o 
   0  13   9       13.54        9.67     49.76 o 
   1  13   9       58.89      131.69     57.45 o 
   2  13   9        3.02      282.16    259.27 o 
   3  13   9        0.20       26.56     58.50 o 
   4  13   9        9.70       67.34     54.95 o 
   5  13   9       20.60        8.69     52.48 o 
   6  13   9       24.00       26.66     57.31 o 
   7  13   9       18.22      130.34     62.18 o 
   8  13   9        1.06      -21.24     62.65 o 
   9  13   9        3.15       66.00    181.95 o 
 -13  14   9      177.65      123.30     76.80 o 
 -12  14   9      525.16      610.36    104.65 o 
 -11  14   9      307.68      323.92     92.87 o 
 -10  14   9      425.03      231.47    106.01 o 
  -9  14   9      491.79      576.22    266.89 o 
  -8  14   9      180.99      146.73     72.29 o 
  -7  14   9      472.80      235.45    100.64 o 
  -6  14   9       25.97       48.20     54.43 o 
  -5  14   9      650.77      883.89    157.06 o 
  -4  14   9       70.67       96.24     53.95 o 
  -3  14   9      660.16      617.51     89.40 o 
  -2  14   9      177.07      124.79     55.79 o 
  -1  14   9      219.80      122.75     54.70 o 
   0  14   9      359.83      186.16     80.80 o 
   1  14   9        9.13       -3.17     64.07 o 
   2  14   9      421.08      342.50     78.41 o 
   3  14   9       22.89      -29.38     59.20 o 
   4  14   9      357.54      361.48     69.28 o 
   5  14   9      140.35      194.25     63.70 o 
   6  14   9      205.37      186.42     65.16 o 
   7  14   9      155.55      172.13     71.07 o 
   8  14   9       48.70       12.20     77.44 o 
 -13  15   9       38.08      103.16     80.30 o 
 -12  15   9       61.64       31.55     72.57 o 
 -11  15   9       42.62        7.28     76.97 o 
 -10  15   9      102.29       32.47     80.45 o 
  -9  15   9        2.97       80.34     76.07 o 
  -8  15   9      164.90       91.31    100.39 o 
  -7  15   9        6.19      -68.67     68.67 o 
  -6  15   9      154.52      157.88    116.34 o 
  -5  15   9       34.85       -5.56     65.61 o 
  -4  15   9       94.90      152.05     56.72 o 
  -3  15   9       86.41       16.40     52.44 o 
  -2  15   9      127.48      117.86     72.07 o 
  -1  15   9      157.40       93.79     51.22 o 
   0  15   9       13.86       21.50     61.59 o 
   1  15   9       92.86        5.58     50.67 o 
   2  15   9        4.98       19.61     49.76 o 
   3  15   9       73.91      123.63     56.96 o 
   4  15   9       33.16      102.76     92.23 o 
   5  15   9       98.51       87.03     62.12 o 
   6  15   9       65.09      106.08     94.61 o 
   7  15   9       24.89      -14.80     66.00 o 
 -12  16   9      173.41      269.69     87.31 o 
 -11  16   9      230.75      307.34    117.41 o 
 -10  16   9      209.83      176.65    104.85 o 
  -9  16   9      183.00      189.44    110.22 o 
  -8  16   9      134.73      128.08     96.76 o 
  -7  16   9      196.09      148.59     86.43 o 
  -6  16   9        2.69       16.16     74.41 o 
  -5  16   9      240.38       79.92     70.77 o 
  -4  16   9       24.02       -5.14     67.18 o 
  -3  16   9      272.06      452.23     87.78 o 
  -2  16   9       60.68      117.39     54.27 o 
  -1  16   9       58.83      -38.33     59.87 o 
   0  16   9      205.48      156.49     55.80 o 
   1  16   9        0.32       -8.86     87.83 o 
   2  16   9      271.64      179.42     72.54 o 
   3  16   9       11.23       35.08     54.55 o 
   4  16   9      243.30      231.88     66.98 o 
   5  16   9       82.51      140.80    106.10 o 
   6  16   9       93.33       78.41     68.19 o 
   7  16   9      101.03      422.89    159.97 o 
 -11  17   9      137.23      166.73    157.32 o 
 -10  17   9      118.22      229.53     89.47 o 
  -9  17   9       29.81      -10.65     80.44 o 
  -8  17   9      141.76       71.85    117.33 o 
  -7  17   9        8.15        6.97     79.28 o 
  -6  17   9      202.51      182.67     89.65 o 
  -5  17   9       40.72      -64.45     64.45 o 
  -4  17   9      177.37      109.46     92.21 o 
  -3  17   9       76.35      -34.21     83.45 o 
  -2  17   9      140.46       37.35     67.26 o 
  -1  17   9      106.41      147.89     56.29 o 
   0  17   9        1.62       84.77     60.81 o 
   1  17   9       93.20      120.85     53.99 o 
   2  17   9       21.68       12.86     53.46 o 
   3  17   9      136.24      120.85     62.59 o 
   4  17   9       39.02      100.68     72.30 o 
   5  17   9      137.63      191.17     72.72 o 
  -9  18   9       63.55       55.65     90.08 o 
  -8  18   9       52.88      125.98     88.66 o 
  -7  18   9       73.61       54.30     80.10 o 
  -6  18   9        0.46       41.91     80.40 o 
  -5  18   9       76.07       99.12     97.17 o 
  -4  18   9        6.40      -54.37     88.74 o 
  -3  18   9      116.22       42.97     92.71 o 
  -2  18   9       28.60       28.42    102.29 o 
  -1  18   9       32.33       45.44     69.24 o 
   0  18   9      117.89       18.69     62.26 o 
   1  18   9        2.27        7.38     53.80 o 
   2  18   9      170.69       83.85     60.98 o 
   3  18   9        0.03      102.23     59.21 o 
   4  18   9      132.11      374.41    143.36 o 
  -7  19   9        2.30       11.63     88.18 o 
  -6  19   9      169.76      191.72     85.54 o 
  -5  19   9       61.24      162.02    167.82 o 
  -4  19   9      200.63       29.25     92.71 o 
  -3  19   9       79.49       70.23     96.84 o 
  -2  19   9       91.77      -93.37     93.37 o 
  -1  19   9       94.85       57.34     68.42 o 
   0  19   9        1.59      103.78     70.89 o 
   1  19   9      106.65      106.85     62.66 o 
   2  19   9       18.34        1.45    103.28 o 
  -4  20   9       18.00      -40.98     98.66 o 
  -3  20   9       13.71       10.91    100.47 o 
  -2  20   9       27.87       19.67    106.92 o 
 -17   0  10      113.32      158.31    109.56 o 
 -16   0  10      369.90      215.49     97.33 o 
 -15   0  10        1.56       35.86     87.42 o 
 -14   0  10      882.07      505.18    121.30 o 
 -13   0  10      323.71      286.13    117.08 o 
 -12   0  10     2504.10     2623.42    244.07 o 
 -11   0  10      232.99      256.92     72.15 o 
 -10   0  10     2254.35     2041.96    195.83 o 
  -9   0  10     1166.77     1361.08    191.12 o 
  -8   0  10      770.06      823.13    111.10 o 
  -7   0  10     3874.34     4045.32    354.94 o 
  -6   0  10       12.73      181.00     65.33 o 
  -5   0  10     5775.51     7832.89    969.22 o 
  -4   0  10      162.77      161.25     85.19 o 
  -3   0  10     5794.02     5873.65    499.18 o 
  -2   0  10      678.27     1029.50    123.89 o 
  -1   0  10     4703.37     5177.64    444.80 o 
   0   0  10     1183.41     1381.07    140.39 o 
   1   0  10     1283.40     1524.01    145.51 o 
   2   0  10     1312.80     1538.85    228.38 o 
   3   0  10      575.59      901.79    165.42 o 
   4   0  10     1113.43     1598.51    240.11 o 
   5   0  10       34.49      125.76     85.60 o 
   6   0  10      820.15     1123.89    191.20 o 
   7   0  10       78.04      161.78     81.64 o 
   8   0  10      324.18      340.26    112.54 o 
   9   0  10      123.40       -2.31     94.86 o 
  10   0  10       59.03      194.34    114.36 o 
 -17   1  10        0.04       85.40     99.07 o 
 -16   1  10        0.55      135.54     67.65 o 
 -15   1  10       26.98       75.79     61.54 o 
 -14   1  10        1.98       -1.28     53.34 o 
 -13   1  10       23.38      103.80     53.08 o 
 -12   1  10        7.01      112.01     54.68 o 
 -11   1  10       56.92       51.95     43.05 o 
 -10   1  10       10.23       81.19     45.58 o 
  -9   1  10        5.56      -42.62     42.62 o 
  -8   1  10        0.83      -20.08     39.30 o 
  -7   1  10        4.92       23.00     38.90 o 
  -6   1  10       38.24       52.31     45.97 o 
  -5   1  10       22.39      145.78     45.13 o 
  -4   1  10      208.78      418.46    110.95 o 
  -3   1  10       35.84       79.09     40.87 o 
  -2   1  10       41.78      153.31     40.06 o 
  -1   1  10       20.17       37.39     37.87 o 
   0   1  10       47.77       86.05     37.84 o 
   1   1  10       20.76       72.27     34.58 o 
   2   1  10       27.11       61.23     48.32 o 
   3   1  10       21.05       -0.91     49.25 o 
   4   1  10       13.42       89.82     55.06 o 
   5   1  10        9.26       36.98     52.45 o 
   6   1  10        3.32       11.50     64.35 o 
   7   1  10        2.85      165.65     65.09 o 
   8   1  10        0.25       86.59     85.19 o 
   9   1  10        0.28        3.76     88.33 o 
  10   1  10        5.37      129.06    101.96 o 
 -17   2  10      121.32      126.79     68.73 o 
 -16   2  10      492.74      263.91     78.90 o 
 -15   2  10        1.65       -7.99    127.58 o 
 -14   2  10     1086.99      770.27     95.28 o 
 -13   2  10      284.82      222.74     55.53 o 
 -12   2  10     2318.02     2116.91    201.36 o 
 -11   2  10      580.32      651.63    141.44 o 
 -10   2  10     2059.85     2038.06    137.30 o 
  -9   2  10     1300.92     1408.34    129.07 o 
  -8   2  10      711.18      849.52     92.94 o 
  -7   2  10     3582.53     3663.67    227.70 o 
  -6   2  10        4.89      156.45     45.09 o 
  -5   2  10     5062.95     5512.52    333.54 o 
  -4   2  10      159.73      355.75     52.37 o 
  -3   2  10     5465.93     6451.66    388.07 o 
  -2   2  10      805.18      948.18     78.32 o 
  -1   2  10     3501.83     3512.06    216.61 o 
   0   2  10     1511.13     1714.61    120.84 o 
   1   2  10      841.09     1087.56     83.72 o 
   2   2  10     1300.08     1467.02    131.78 o 
   3   2  10      374.72      611.45     89.10 o 
   4   2  10     1200.70     1487.57    159.90 o 
   5   2  10        1.91       86.82     57.76 o 
   6   2  10      768.96      965.85    119.07 o 
   7   2  10      104.38      131.82     63.95 o 
   8   2  10      347.29      403.23     82.44 o 
   9   2  10      155.63      203.19     72.39 o 
  10   2  10       67.86      127.74    110.89 o 
  11   2  10      104.07      -15.37    110.72 o 
 -17   3  10       30.70      128.27     75.77 o 
 -16   3  10        7.14      -18.44     63.57 o 
 -15   3  10      201.02      149.57     69.19 o 
 -14   3  10        4.84        2.14     54.69 o 
 -13   3  10      306.37      258.96     67.27 o 
 -12   3  10       52.64      108.23     91.93 o 
 -11   3  10      668.97      654.48     83.84 o 
 -10   3  10      151.88      148.84     48.64 o 
  -9   3  10      157.49       99.31     43.66 o 
  -8   3  10       93.54      102.42     38.42 o 
  -7   3  10       44.14       95.62     42.56 o 
  -6   3  10      512.57      652.50     66.46 o 
  -5   3  10      130.00      217.18     45.77 o 
  -4   3  10     1199.85     1493.18    109.40 o 
  -3   3  10      214.52      342.26     47.78 o 
  -2   3  10      251.59      495.84     92.21 o 
  -1   3  10      148.74      280.17     43.55 o 
   0   3  10      364.27      495.77     53.22 o 
   1   3  10      181.16      159.19     48.61 o 
   2   3  10      156.23       98.74     48.59 o 
   3   3  10      206.13      180.04     64.43 o 
   4   3  10       73.91      107.00     60.07 o 
   5   3  10       76.09      203.36     88.16 o 
   6   3  10       33.67      109.65     58.16 o 
   7   3  10       48.56       82.75     65.52 o 
   8   3  10        3.90       73.29     54.47 o 
   9   3  10        4.35      119.81     86.59 o 
  10   3  10       23.10       85.77     97.33 o 
  11   3  10        0.06       71.39    104.28 o 
 -17   4  10      145.11      123.46     77.39 o 
 -16   4  10      469.79      330.66    170.79 o 
 -15   4  10        7.18       38.27     64.63 o 
 -14   4  10      766.61      458.64     85.58 o 
 -13   4  10       74.59      110.71     56.06 o 
 -12   4  10     1306.75     1113.70    133.57 o 
 -11   4  10      604.66      572.65     73.62 o 
 -10   4  10     1304.49     1260.69    160.93 o 
  -9   4  10     1019.21     1033.12    111.53 o 
  -8   4  10      440.54      447.98     79.86 o 
  -7   4  10     2081.10     1909.89    130.87 o 
  -6   4  10        9.11      208.59     43.86 o 
  -5   4  10     2246.51     2352.52    153.39 o 
  -4   4  10       63.54      226.43     47.45 o 
  -3   4  10     3406.00     3794.51    262.03 o 
  -2   4  10      635.07      761.86     67.58 o 
  -1   4  10     2028.78     2477.93    161.18 o 
   0   4  10     1604.10     1622.28    114.33 o 
   1   4  10      483.13      800.76    106.63 o 
   2   4  10     1245.46     1197.71    104.78 o 
   3   4  10      130.88      244.12     50.22 o 
   4   4  10     1027.49     1147.32    136.96 o 
   5   4  10       10.37      104.72     77.83 o 
   6   4  10      607.05      682.68    100.49 o 
   7   4  10      137.76      182.83     68.63 o 
   8   4  10      338.50      428.25     87.22 o 
   9   4  10      202.72      111.05     95.52 o 
  10   4  10       65.91      177.98     98.49 o 
  11   4  10      147.79      130.06    116.50 o 
 -17   5  10      111.31      170.50    169.47 o 
 -16   5  10       14.59      -22.39     70.58 o 
 -15   5  10      310.85      193.81     69.68 o 
 -14   5  10       47.15      -44.91     82.46 o 
 -13   5  10      660.78      539.36    110.65 o 
 -12   5  10       93.33       41.40     50.43 o 
 -11   5  10     1276.23     1031.31    162.57 o 
 -10   5  10      191.47       91.84     46.48 o 
  -9   5  10      468.41      528.59     64.50 o 
  -8   5  10      332.23      399.97     55.11 o 
  -7   5  10      336.01      420.80     55.58 o 
  -6   5  10     1699.68     1711.81    119.53 o 
  -5   5  10      188.10      176.52     45.96 o 
  -4   5  10     2613.30     2785.23    176.62 o 
  -3   5  10        8.09       43.44     37.73 o 
  -2   5  10      438.89      601.35     61.71 o 
  -1   5  10        6.78       67.29     33.97 o 
   0   5  10      451.97     1029.35    101.35 o 
   1   5  10      419.06      595.68     73.49 o 
   2   5  10      196.65      351.33     58.08 o 
   3   5  10      558.53      677.93    159.09 o 
   4   5  10       68.26      172.71     63.94 o 
   5   5  10      188.34      271.90     76.45 o 
   6   5  10       19.03       82.79     65.34 o 
   7   5  10      108.07      234.03    102.71 o 
   8   5  10       19.35      123.28     88.08 o 
   9   5  10       17.97      138.98     91.72 o 
  10   5  10       56.76      135.67    102.29 o 
 -17   6  10      183.12      154.84    128.57 o 
 -16   6  10      287.17      112.30     77.57 o 
 -15   6  10       66.18        6.53     68.91 o 
 -14   6  10      291.68      127.13     71.85 o 
 -13   6  10        1.17        3.37     52.00 o 
 -12   6  10      532.64      461.75     70.56 o 
 -11   6  10      230.01      331.30     79.62 o 
 -10   6  10      392.11      331.46    100.48 o 
  -9   6  10      529.28      491.98     60.06 o 
  -8   6  10      228.93      263.24     47.83 o 
  -7   6  10      824.45      704.87     75.44 o 
  -6   6  10       23.80       55.59     38.21 o 
  -5   6  10      719.75      843.02     75.18 o 
  -4   6  10       53.56      144.11     40.15 o 
  -3   6  10      948.71     1192.65     92.65 o 
  -2   6  10      422.77      520.75     57.00 o 
  -1   6  10      539.99      741.73     67.61 o 
   0   6  10      605.20      670.76     76.69 o 
   1   6  10      265.39      508.59    259.61 o 
   2   6  10      743.65      789.71    122.10 o 
   3   6  10       34.87      174.29     52.14 o 
   4   6  10      597.48      618.77     95.64 o 
   5   6  10       18.56       76.47    130.39 o 
   6   6  10      371.97      406.23     88.23 o 
   7   6  10      146.61      120.80     95.52 o 
   8   6  10      235.59      233.50    108.08 o 
   9   6  10      196.06      196.16    100.47 o 
  10   6  10       44.95      -95.68     95.68 o 
 -16   7  10       40.25      -64.60     70.57 o 
 -15   7  10      425.23      268.68     83.54 o 
 -14   7  10        5.75       63.25     65.58 o 
 -13   7  10      717.43      361.30     73.04 o 
 -12   7  10       77.92       -7.77     65.32 o 
 -11   7  10     1326.27     1002.94    188.29 o 
 -10   7  10      260.91      230.58     53.94 o 
  -9   7  10      799.03      745.73     84.38 o 
  -8   7  10      827.97      884.28    123.05 o 
  -7   7  10      378.50      453.17     70.51 o 
  -6   7  10     2227.90     1997.33    134.40 o 
  -5   7  10      122.65      116.80     50.14 o 
  -4   7  10     2506.66     2545.60    164.47 o 
  -3   7  10        0.16       67.94     37.09 o 
  -2   7  10      875.11     1180.65     90.49 o 
  -1   7  10       69.59      138.04     39.59 o 
   0   7  10      563.37      798.77     85.12 o 
   1   7  10      519.56      534.59     69.21 o 
   2   7  10      284.78      346.27     59.05 o 
   3   7  10      736.30     1002.79    117.95 o 
   4   7  10       38.77      200.80     55.61 o 
   5   7  10      378.87      613.85    259.45 o 
   6   7  10        5.27      142.29    164.92 o 
   7   7  10      135.01       75.36     90.89 o 
   8   7  10       55.05       90.72    105.27 o 
   9   7  10       53.30      -24.46     96.51 o 
  10   7  10      136.06      125.10    117.99 o 
 -16   8  10      101.20      103.57    175.50 o 
 -15   8  10       90.00      -35.34     68.41 o 
 -14   8  10       56.30       30.05     70.11 o 
 -13   8  10       78.23       62.80     69.33 o 
 -12   8  10      110.32       51.19     54.83 o 
 -11   8  10        3.48       96.97     53.27 o 
 -10   8  10      122.71      105.65     48.56 o 
  -9   8  10      185.60      171.48     55.44 o 
  -8   8  10      161.50      232.12     57.82 o 
  -7   8  10      286.63      299.56     64.24 o 
  -6   8  10      149.35      176.53     44.56 o 
  -5   8  10       61.10      117.50     38.79 o 
  -4   8  10       35.28      125.49     42.70 o 
  -3   8  10       47.88       89.80     37.89 o 
  -2   8  10      368.59      483.26     58.43 o 
  -1   8  10       29.66       69.59     46.63 o 
   0   8  10      410.52      384.41     62.14 o 
   1   8  10        8.50       71.31     50.33 o 
   2   8  10      422.38      532.36     83.06 o 
   3   8  10       10.19      115.11     66.70 o 
   4   8  10      360.09      428.43     68.13 o 
   5   8  10       62.21      164.34     68.88 o 
   6   8  10      150.25      203.43     97.00 o 
   7   8  10      122.65       67.26     90.23 o 
   8   8  10       82.07       78.00     86.26 o 
   9   8  10       94.67      113.03     92.21 o 
  10   8  10       31.85       -8.10    102.46 o 
 -15   9  10      386.63      197.10     81.14 o 
 -14   9  10        7.24      -78.66     78.66 o 
 -13   9  10      601.11      204.85     76.61 o 
 -12   9  10       50.23       51.62    155.50 o 
 -11   9  10      742.64      604.46    124.17 o 
 -10   9  10      260.75      205.29     60.79 o 
  -9   9  10      865.21      806.45    141.12 o 
  -8   9  10      434.05      408.69    116.74 o 
  -7   9  10      515.10      363.01     55.95 o 
  -6   9  10     1081.28     1036.68     85.98 o 
  -5   9  10      203.01      149.40     42.53 o 
  -4   9  10     1337.76     1371.91    125.03 o 
  -3   9  10        0.77        3.80     39.93 o 
  -2   9  10      704.55      917.98     78.34 o 
  -1   9  10      113.58      134.92     51.28 o 
   0   9  10      577.91      660.06     78.24 o 
   1   9  10      560.57      692.07    108.55 o 
   2   9  10      316.46      435.64     67.14 o 
   3   9  10      734.80      872.13     90.80 o 
   4   9  10        2.78       70.47     53.41 o 
   5   9  10      494.98      284.07    106.92 o 
   6   9  10       23.26       87.09     90.39 o 
   7   9  10      273.53      166.91     89.24 o 
   8   9  10       97.78      156.33    105.27 o 
   9   9  10      136.32      132.04     96.34 o 
 -15  10  10       46.57      157.48    213.51 o 
 -14  10  10       16.56       47.67     79.07 o 
 -13  10  10      116.28        0.33     67.43 o 
 -12  10  10        4.50       27.50     87.17 o 
 -11  10  10        2.80       -0.37     72.63 o 
 -10  10  10        0.51      -11.21     51.29 o 
  -9  10  10       92.58      100.32     53.98 o 
  -8  10  10       25.88       97.20     53.11 o 
  -7  10  10      114.73      117.02     51.20 o 
  -6  10  10      174.02      185.10     47.87 o 
  -5  10  10       21.64       86.47     41.40 o 
  -4  10  10       61.21      151.09     54.85 o 
  -3  10  10       13.37       52.49     43.64 o 
  -2  10  10      273.67      336.94     65.18 o 
  -1  10  10       18.57       67.51     51.43 o 
   0  10  10      180.06      175.68     55.70 o 
   1  10  10        2.71       13.06     52.31 o 
   2  10  10      161.67      249.45    130.47 o 
   3  10  10       46.33      121.05    101.84 o 
   4  10  10      105.65      357.25    139.89 o 
   5  10  10       25.50       13.03     76.76 o 
   6  10  10       39.15      137.99     86.43 o 
   7  10  10       14.54      -16.19     83.62 o 
   8  10  10       36.65       49.74     94.53 o 
   9  10  10       28.26      225.41    109.23 o 
 -14  11  10       23.50       10.90     75.99 o 
 -13  11  10      443.89      308.40     80.88 o 
 -12  11  10       64.98       34.11     65.91 o 
 -11  11  10      379.74      152.66     68.05 o 
 -10  11  10      393.60      335.47     70.85 o 
  -9  11  10      643.74      477.99    118.70 o 
  -8  11  10      479.27      351.87     67.34 o 
  -7  11  10      339.63      311.40     95.02 o 
  -6  11  10      600.37      553.56    125.47 o 
  -5  11  10       60.44       22.42     41.29 o 
  -4  11  10      776.80      943.41    142.49 o 
  -3  11  10       27.67      133.33     45.18 o 
  -2  11  10      664.53      826.51     89.56 o 
  -1  11  10      317.02      356.17     63.62 o 
   0  11  10      505.45      517.65     74.68 o 
   1  11  10      678.69      763.62    116.11 o 
   2  11  10      148.80      126.63     72.08 o 
   3  11  10      585.11      570.53     80.03 o 
   4  11  10        2.24       62.38     70.05 o 
   5  11  10      506.70      469.58     97.63 o 
   6  11  10       73.86      120.64    117.17 o 
   7  11  10      361.43      221.11    101.96 o 
   8  11  10      147.34      307.04    118.16 o 
 -14  12  10        3.00      -19.30     89.24 o 
 -13  12  10       53.05       69.36     74.86 o 
 -12  12  10       56.93       70.56    105.60 o 
 -11  12  10        2.26        2.64     98.41 o 
 -10  12  10       99.99      120.72     72.42 o 
  -9  12  10       55.59       41.46     55.71 o 
  -8  12  10       32.56       28.99     52.98 o 
  -7  12  10        0.04       -5.17     50.58 o 
  -6  12  10       31.88      -49.32     49.32 o 
  -5  12  10       26.14       87.03     51.51 o 
  -4  12  10        3.94      116.97     48.81 o 
  -3  12  10      113.05      323.68    166.74 o 
  -2  12  10       17.59       75.42     52.13 o 
  -1  12  10       33.65      -15.27     52.31 o 
   0  12  10       15.30       19.51     51.89 o 
   1  12  10        3.40       54.88     59.41 o 
   2  12  10       29.20       32.15     57.95 o 
   3  12  10       22.69       35.72     77.75 o 
   4  12  10        8.71      -58.67     73.09 o 
   5  12  10        0.08      -50.40     88.25 o 
   6  12  10       14.39       -7.27    103.94 o 
   7  12  10        1.90      165.92    104.77 o 
 -13  13  10      282.11      194.28     82.81 o 
 -12  13  10       69.14       89.26     78.91 o 
 -11  13  10      219.73      215.53     79.94 o 
 -10  13  10      298.22      204.80     72.15 o 
  -9  13  10      443.34      344.34    197.89 o 
  -8  13  10      462.03      476.50     76.81 o 
  -7  13  10      253.25      226.22     68.09 o 
  -6  13  10      479.15      564.95    155.05 o 
  -5  13  10        0.33       27.86     53.48 o 
  -4  13  10      469.75      497.30     63.65 o 
  -3  13  10      140.45      174.17     59.14 o 
  -2  13  10      513.01      511.85    102.88 o 
  -1  13  10      375.95      312.50     66.30 o 
   0  13  10      433.89      536.06     79.28 o 
   1  13  10      525.16      610.36    144.80 o 
   2  13  10      121.98      181.30     58.65 o 
   3  13  10      555.54      476.20    100.72 o 
   4  13  10        5.73       31.92     75.51 o 
   5  13  10      528.19      357.24    165.50 o 
   6  13  10      139.21      131.22     96.64 o 
   7  13  10      327.61      257.96    132.53 o 
 -12  14  10       75.52       96.18     74.24 o 
 -11  14  10       15.46       61.02     72.52 o 
 -10  14  10      148.69      137.66    175.25 o 
  -9  14  10        0.09       20.30     73.32 o 
  -8  14  10       42.40       13.10     70.09 o 
  -7  14  10       18.29       12.79     58.14 o 
  -6  14  10        0.85      -18.37     63.18 o 
  -5  14  10       47.15        2.38     55.17 o 
  -4  14  10        2.33      -42.89     42.89 o 
  -3  14  10      110.32       61.13     52.07 o 
  -2  14  10       12.04       -6.19     53.35 o 
  -1  14  10       46.20      119.31     60.30 o 
   0  14  10       18.81       35.00     57.69 o 
   1  14  10       10.00       67.46     60.53 o 
   2  14  10        0.50       85.85     71.47 o 
   3  14  10        1.99      109.07     78.74 o 
   4  14  10        0.46       53.77     77.28 o 
   5  14  10        4.81       29.98    140.47 o 
   6  14  10        1.35       50.99     91.33 o 
 -11  15  10      122.56       74.00     71.35 o 
 -10  15  10      137.24      182.10    121.13 o 
  -9  15  10      250.87      266.72    186.49 o 
  -8  15  10      257.16      335.12    189.79 o 
  -7  15  10      185.86      155.23     82.35 o 
  -6  15  10      285.34      295.96     82.34 o 
  -5  15  10        1.37       24.39     61.08 o 
  -4  15  10      268.79      174.58     77.74 o 
  -3  15  10      110.53      147.22     66.31 o 
  -2  15  10      345.20      272.37     61.97 o 
  -1  15  10      254.67      137.31     62.09 o 
   0  15  10      287.81      308.01     73.26 o 
   1  15  10      303.55      219.02     74.48 o 
   2  15  10       65.45      100.42    132.62 o 
   3  15  10      337.51      299.65     91.43 o 
   4  15  10        4.80       28.43     80.48 o 
   5  15  10      386.75      286.57     99.04 o 
 -10  16  10      113.94       78.99     84.34 o 
  -9  16  10       63.07       83.41     82.80 o 
  -8  16  10       62.39        9.44     77.88 o 
  -7  16  10       63.33       29.00     83.43 o 
  -6  16  10        7.40      -70.59    112.54 o 
  -5  16  10       59.20        9.09     73.70 o 
  -4  16  10        7.52       29.71     70.83 o 
  -3  16  10       76.23       43.30    116.83 o 
  -2  16  10       64.04       53.12     55.38 o 
  -1  16  10       54.44       66.81     57.36 o 
   0  16  10      118.37      116.06     99.32 o 
   1  16  10       11.87       46.29     72.46 o 
   2  16  10       50.66      -16.49     77.97 o 
   3  16  10        1.30      -38.63     70.81 o 
   4  16  10       34.86      132.94    141.87 o 
  -9  17  10      103.24       66.43    110.89 o 
  -8  17  10      114.22      129.81    161.04 o 
  -7  17  10       87.10       84.39    163.19 o 
  -6  17  10      143.66      126.78    111.88 o 
  -5  17  10        0.55      -75.69    100.47 o 
  -4  17  10      133.97      168.39    105.27 o 
  -3  17  10       40.60       -5.12     69.24 o 
  -2  17  10      173.61      173.99     68.00 o 
  -1  17  10      117.41      188.63     68.49 o 
   0  17  10      149.29      116.63     70.65 o 
   1  17  10      115.49      154.99     74.84 o 
   2  17  10       30.50       55.89     75.66 o 
   3  17  10      136.16      307.21    129.39 o 
  -6  18  10       39.28       52.69     87.08 o 
  -5  18  10       27.32      104.11    114.19 o 
  -4  18  10        0.05        0.00     96.84 o 
  -3  18  10       56.12       53.87    108.74 o 
  -2  18  10       58.30        1.32     71.89 o 
  -1  18  10       69.26       58.33     81.97 o 
   0  18  10      134.68      163.22    139.31 o 
   1  18  10       20.36      137.00    114.52 o 
 -16   1  11      598.76      333.40     82.04 o 
 -15   1  11      225.95      116.70    105.02 o 
 -14   1  11      391.07      285.94     70.57 o 
 -13   1  11      678.10      518.76    171.59 o 
 -12   1  11        9.42       21.16     43.56 o 
 -11   1  11      953.49      967.04    173.79 o 
 -10   1  11      116.73      120.24     49.29 o 
  -9   1  11     2360.72     2379.02    159.21 o 
  -8   1  11      222.21      200.36     52.00 o 
  -7   1  11     1431.70     1598.84    138.39 o 
  -6   1  11       43.33      103.80     42.39 o 
  -5   1  11      326.88      476.68     62.28 o 
  -4   1  11      108.42      260.29     87.40 o 
  -3   1  11        7.60       20.76     44.36 o 
  -2   1  11     1006.98     1361.52    105.65 o 
  -1   1  11      111.37      251.06     47.63 o 
   0   1  11      485.55      560.12     57.54 o 
   1   1  11      176.73      213.04     52.04 o 
   2   1  11      166.46      276.67     70.96 o 
   3   1  11      292.32      211.81     87.67 o 
   4   1  11       19.76       72.05     62.08 o 
   5   1  11      473.75      585.89     97.12 o 
   6   1  11       17.86       70.25     63.06 o 
   7   1  11      475.83      631.61    108.70 o 
   8   1  11      119.84      231.96    113.78 o 
   9   1  11      204.19      191.08     85.70 o 
 -16   2  11       46.87       70.92     66.25 o 
 -15   2  11       61.33      122.43     63.81 o 
 -14   2  11       12.71       -5.32     50.97 o 
 -13   2  11       41.09      100.87     71.77 o 
 -12   2  11       30.51       49.78     82.78 o 
 -11   2  11        3.39       42.40     46.01 o 
 -10   2  11      161.12      159.82     48.97 o 
  -9   2  11        5.61       79.86     43.75 o 
  -8   2  11      393.76      476.07     60.97 o 
  -7   2  11        4.13       66.24     45.52 o 
  -6   2  11      377.73      538.35     66.93 o 
  -5   2  11       16.14       96.03     45.97 o 
  -4   2  11       35.08       81.01     41.43 o 
  -3   2  11      102.20      227.31     50.02 o 
  -2   2  11        3.34       99.87     48.20 o 
  -1   2  11      105.42      180.70     44.48 o 
   0   2  11       16.19       86.25     40.39 o 
   1   2  11      103.88      111.87     53.74 o 
   2   2  11        0.08      127.95     66.28 o 
   3   2  11        6.94       31.05     59.22 o 
   4   2  11       10.81      -17.44     60.27 o 
   5   2  11        4.42       27.43     85.02 o 
   6   2  11        1.50       12.70     65.08 o 
   7   2  11       14.94       26.32     68.00 o 
   8   2  11        0.08       38.45     72.43 o 
   9   2  11        5.91       68.58    112.04 o 
 -16   3  11      341.21      150.42     73.25 o 
 -15   3  11      246.94       99.97     59.96 o 
 -14   3  11      171.08      163.53     58.78 o 
 -13   3  11      538.74      383.41     83.51 o 
 -12   3  11        6.99      211.01    139.56 o 
 -11   3  11      834.36      846.14    148.82 o 
 -10   3  11       73.33       86.21     54.65 o 
  -9   3  11     1449.28     1361.79    157.78 o 
  -8   3  11      338.14      441.63     54.41 o 
  -7   3  11     1133.06     1127.72    168.88 o 
  -6   3  11      250.25      308.66     53.26 o 
  -5   3  11      168.99      276.50     51.26 o 
  -4   3  11      307.41      304.15     52.78 o 
  -3   3  11       16.52       72.48     45.39 o 
  -2   3  11      767.66     1143.31    100.11 o 
  -1   3  11      159.15      259.94     45.27 o 
   0   3  11      392.65      593.46     96.92 o 
   1   3  11      301.33      484.47     77.97 o 
   2   3  11      138.88      236.62     71.74 o 
   3   3  11      417.62      345.05    107.08 o 
   4   3  11       23.03       20.40     61.87 o 
   5   3  11      448.99      610.85     99.38 o 
   6   3  11        5.01        1.83     66.36 o 
   7   3  11      426.35      593.77    177.57 o 
   8   3  11       85.01       12.52     70.12 o 
   9   3  11      163.37      213.84    110.39 o 
 -16   4  11      172.24       26.42    130.39 o 
 -15   4  11      157.56       29.21     69.06 o 
 -14   4  11      161.92       85.53     81.23 o 
 -13   4  11      109.52      115.53     56.16 o 
 -12   4  11      171.35       97.37     57.16 o 
 -11   4  11        8.88      -18.46     50.22 o 
 -10   4  11      602.00      792.94    171.94 o 
  -9   4  11       92.91       84.02     44.98 o 
  -8   4  11     1029.47     1117.70     92.99 o 
  -7   4  11       31.80       73.59     52.19 o 
  -6   4  11      834.30      866.29     77.25 o 
  -5   4  11       91.13      146.10     44.77 o 
  -4   4  11      100.23      134.70     44.43 o 
  -3   4  11      349.43      478.80     56.70 o 
  -2   4  11        0.76      102.07     41.38 o 
  -1   4  11      409.44      550.96    119.00 o 
   0   4  11        0.61       73.93     85.04 o 
   1   4  11      258.78      340.06     57.41 o 
   2   4  11       14.94       99.94     48.40 o 
   3   4  11       37.13      -19.87     57.38 o 
   4   4  11       87.37       64.19     68.64 o 
   5   4  11        6.17       47.74     65.98 o 
   6   4  11       38.62       61.81     70.92 o 
   7   4  11       24.82       50.41     69.54 o 
   8   4  11       22.77      173.02    117.50 o 
   9   4  11       36.31      120.47    105.93 o 
 -16   5  11      122.81       32.14     75.33 o 
 -15   5  11      231.72       74.64     68.24 o 
 -14   5  11       81.91       -0.46     56.28 o 
 -13   5  11      324.60      196.24     64.07 o 
 -12   5  11       21.20       30.11     61.73 o 
 -11   5  11      526.41      387.07    119.26 o 
 -10   5  11       35.78       42.51     76.41 o 
  -9   5  11      489.04      593.14     59.49 o 
  -8   5  11      393.83      487.62     61.31 o 
  -7   5  11      504.74      491.34     62.17 o 
  -6   5  11      594.23      656.68     72.42 o 
  -5   5  11      103.71       58.28     42.91 o 
  -4   5  11      686.30      845.44     75.39 o 
  -3   5  11        8.46       33.50     35.92 o 
  -2   5  11      794.57     1192.54     95.32 o 
  -1   5  11      181.52      203.03     84.23 o 
   0   5  11      432.76      657.65    110.18 o 
   1   5  11      347.97      483.78     74.21 o 
   2   5  11      196.82      220.22     60.13 o 
   3   5  11      505.47      527.62     91.55 o 
   4   5  11       60.50      156.32     62.64 o 
   5   5  11      416.54      495.50     96.50 o 
   6   5  11        0.05      125.55     66.46 o 
   7   5  11      324.03      491.55    187.89 o 
   8   5  11       31.24      103.61     87.58 o 
   9   5  11      153.68      252.34    112.04 o 
 -15   6  11      242.72       71.69     72.86 o 
 -14   6  11      376.27      111.86     75.19 o 
 -13   6  11      128.15       84.76     63.18 o 
 -12   6  11      342.32      282.09     75.92 o 
 -11   6  11       42.69      112.10    112.05 o 
 -10   6  11      800.33      776.72    155.45 o 
  -9   6  11      294.80      239.37     52.48 o 
  -8   6  11     1089.99     1003.51     86.11 o 
  -7   6  11      146.64      199.66     47.22 o 
  -6   6  11      767.24      748.11     74.15 o 
  -5   6  11      337.22      372.97     55.00 o 
  -4   6  11       61.97       93.30     41.62 o 
  -3   6  11      532.96      614.12     63.18 o 
  -2   6  11        1.20      127.76     43.81 o 
  -1   6  11      670.38      761.95     85.89 o 
   0   6  11       13.06       80.65     86.18 o 
   1   6  11      482.19      596.40     76.18 o 
   2   6  11       69.65      217.97    166.40 o 
   3   6  11       94.34      223.00    239.62 o 
   4   6  11      164.90      331.97     85.66 o 
   5   6  11        0.31       43.87     64.29 o 
   6   6  11      140.38       86.88     97.83 o 
   7   6  11       21.59       27.76     87.92 o 
   8   6  11      103.46       56.35     84.78 o 
 -15   7  11      156.61       70.44     78.01 o 
 -14   7  11       28.39       36.00     67.51 o 
 -13   7  11      186.49       45.77    114.99 o 
 -12   7  11       41.15      -11.38     51.61 o 
 -11   7  11      194.07      170.15     60.43 o 
 -10   7  11        7.78       47.29     75.29 o 
  -9   7  11       34.97       59.64     54.36 o 
  -8   7  11      210.34      401.08    119.33 o 
  -7   7  11       42.27       67.86     53.21 o 
  -6   7  11      455.52      529.35     63.41 o 
  -5   7  11       54.63      115.17     41.92 o 
  -4   7  11      545.38      601.66     63.84 o 
  -3   7  11        8.35       36.07     44.56 o 
  -2   7  11      421.59      543.04     59.56 o 
  -1   7  11       59.35      143.67     53.86 o 
   0   7  11      316.70      447.80     70.21 o 
   1   7  11      221.54      357.90    110.06 o 
   2   7  11      231.55      428.34    123.98 o 
   3   7  11      361.33      410.38     66.85 o 
   4   7  11      117.57      391.75    129.56 o 
   5   7  11      257.14      460.90    222.35 o 
   6   7  11       23.81        5.78     84.61 o 
   7   7  11      223.10      157.82     99.15 o 
   8   7  11        0.59       91.22     93.04 o 
 -15   8  11      309.45      210.20    134.68 o 
 -14   8  11      367.14      220.66    143.61 o 
 -13   8  11      147.43       18.47    144.10 o 
 -12   8  11      422.54      268.86    102.87 o 
 -11   8  11        4.46       17.29     53.04 o 
 -10   8  11      628.59      575.52    109.94 o 
  -9   8  11      192.31      162.70     58.84 o 
  -8   8  11      786.24      690.27    138.70 o 
  -7   8  11      191.63      167.07     53.62 o 
  -6   8  11      696.04      760.28     94.98 o 
  -5   8  11      539.71      638.48     68.50 o 
  -4   8  11       86.47      129.84     54.88 o 
  -3   8  11      687.72      804.67     89.45 o 
  -2   8  11        3.24       20.34     69.61 o 
  -1   8  11      857.70      983.27    101.01 o 
   0   8  11       50.76       36.82     51.22 o 
   1   8  11      654.16      754.15     88.40 o 
   2   8  11      251.56      286.87     71.04 o 
   3   8  11      153.55      168.45     60.12 o 
   4   8  11      337.67      512.71    184.75 o 
   5   8  11        6.36       73.03    136.09 o 
   6   8  11      290.48      191.03    101.47 o 
   7   8  11       22.89       35.36     84.94 o 
   8   8  11      178.51      153.69    100.14 o 
 -14   9  11        0.17      -69.49     69.49 o 
 -13   9  11      153.18       33.83    139.64 o 
 -12   9  11       15.04       42.66     67.92 o 
 -11   9  11      106.63       81.88     56.99 o 
 -10   9  11        4.13      106.60     59.71 o 
  -9   9  11       16.31       70.60     84.61 o 
  -8   9  11      165.05      195.39     62.67 o 
  -7   9  11       28.70       35.46     47.06 o 
  -6   9  11      372.39      320.79     54.57 o 
  -5   9  11        2.05       94.19     46.74 o 
  -4   9  11      451.09      523.19     64.44 o 
  -3   9  11        2.03      -42.76     42.76 o 
  -2   9  11      131.75      291.75     61.20 o 
  -1   9  11       26.42      179.95     56.56 o 
   0   9  11       96.96      246.81     60.35 o 
   1   9  11      127.84      194.42     60.09 o 
   2   9  11      127.62      263.51     79.21 o 
   3   9  11      140.31      173.47     63.35 o 
   4   9  11      121.08      254.45    100.31 o 
   5   9  11       84.19       89.90     84.44 o 
   6   9  11       64.70      243.09    100.47 o 
   7   9  11      115.79      139.64    109.07 o 
 -14  10  11      328.45      126.25    135.18 o 
 -13  10  11      131.05      106.35    125.18 o 
 -12  10  11      402.19      132.05    109.32 o 
 -11  10  11       16.57       46.37     56.17 o 
 -10  10  11      552.57      467.35    120.04 o 
  -9  10  11       43.68      131.86     55.89 o 
  -8  10  11      698.98      590.42    115.85 o 
  -7  10  11      389.72      495.45    148.60 o 
  -6  10  11      533.68      574.60     90.11 o 
  -5  10  11      911.48     1056.12    158.57 o 
  -4  10  11       78.63       59.08     47.69 o 
  -3  10  11      853.99      792.61     91.41 o 
  -2  10  11        1.69       28.06     57.48 o 
  -1  10  11      810.73      883.08    100.01 o 
   0  10  11      148.80       79.92     63.33 o 
   1  10  11      583.37      612.30     82.37 o 
   2  10  11      439.10      557.33    101.22 o 
   3  10  11      214.39      250.58     68.79 o 
   4  10  11      571.73      418.46     96.04 o 
   5  10  11       10.66      120.47    125.76 o 
   6  10  11      375.41      390.99    118.98 o 
   7  10  11       12.75      145.59    111.38 o 
 -13  11  11       42.70        6.80     66.79 o 
 -12  11  11        0.46       26.92     59.32 o 
 -11  11  11       18.41       43.87     66.96 o 
 -10  11  11        5.80        8.84     59.58 o 
  -9  11  11       59.80       42.20     56.92 o 
  -8  11  11       70.02       41.75     50.96 o 
  -7  11  11      117.23      159.26     61.65 o 
  -6  11  11      255.20      235.58     62.13 o 
  -5  11  11        7.65       96.33     49.16 o 
  -4  11  11      250.36      258.58     55.43 o 
  -3  11  11        3.59       86.33     55.98 o 
  -2  11  11       36.65       66.17     57.03 o 
  -1  11  11        0.04       11.80     87.62 o 
   0  11  11       23.15      100.39     61.63 o 
   1  11  11       22.16      161.13     64.10 o 
   2  11  11       88.26      255.50     67.71 o 
   3  11  11       44.92       51.80     62.54 o 
   4  11  11       79.52       56.23     82.08 o 
   5  11  11       30.04       95.35    119.81 o 
   6  11  11       22.16      288.53    158.31 o 
 -12  12  11      316.15      428.84    230.12 o 
 -11  12  11        6.79      124.93     98.24 o 
 -10  12  11      267.76      167.58     69.92 o 
  -9  12  11       32.07       26.05     57.36 o 
  -8  12  11      284.59      307.77    131.72 o 
  -7  12  11      452.24      374.17     69.37 o 
  -6  12  11      233.77      233.62     66.39 o 
  -5  12  11     1012.88      859.06    108.89 o 
  -4  12  11       61.60      101.86     48.31 o 
  -3  12  11      821.69      611.15     85.39 o 
  -2  12  11       10.24       60.53     59.82 o 
  -1  12  11      662.47      628.08     85.59 o 
   0  12  11      179.21      179.43     64.81 o 
   1  12  11      476.70      566.91     86.76 o 
   2  12  11      451.86      507.97     90.91 o 
   3  12  11      176.11      119.54    105.10 o 
   4  12  11      480.94      444.65     97.61 o 
   5  12  11       26.64      173.19    145.59 o 
 -11  13  11        0.19      105.43     85.19 o 
 -10  13  11       28.77       47.47     76.20 o 
  -9  13  11       50.11      116.64     81.80 o 
  -8  13  11        8.47       13.62     59.57 o 
  -7  13  11       84.63      104.58     64.39 o 
  -6  13  11       32.98       15.82     52.61 o 
  -5  13  11        1.72       22.63     51.41 o 
  -4  13  11       37.34       93.81     60.69 o 
  -3  13  11        4.43       78.34     61.03 o 
  -2  13  11        0.41       91.15     62.35 o 
  -1  13  11       13.65       69.66     58.64 o 
   0  13  11        0.22       86.11     64.00 o 
   1  13  11        1.09      107.71     69.26 o 
   2  13  11        9.40      102.63     86.06 o 
   3  13  11        0.07      -12.33     77.74 o 
   4  13  11        9.07      112.95     96.50 o 
 -10  14  11      189.07      255.39    154.51 o 
  -9  14  11       49.97        2.13     78.65 o 
  -8  14  11      162.79      264.62     69.82 o 
  -7  14  11      420.81      444.62    123.81 o 
  -6  14  11      103.54      -33.00     63.52 o 
  -5  14  11      782.65      656.85    171.24 o 
  -4  14  11       55.76       22.95     60.39 o 
  -3  14  11      638.97      462.90     75.75 o 
  -2  14  11        4.31       26.87     69.67 o 
  -1  14  11      523.23      403.14     78.74 o 
   0  14  11      159.22      145.22     71.30 o 
   1  14  11      372.79      308.27     79.04 o 
   2  14  11      344.39      429.18     96.56 o 
   3  14  11      151.19      192.28     97.80 o 
   4  14  11      357.01      469.32    158.97 o 
  -9  15  11       38.47      104.11     84.00 o 
  -8  15  11       93.32       75.31     83.66 o 
  -7  15  11       46.26      -30.82    100.31 o 
  -6  15  11       29.12      182.38    192.79 o 
  -5  15  11       10.74      -50.74     75.46 o 
  -4  15  11       33.89       64.82     63.60 o 
  -3  15  11        1.05       91.67     62.55 o 
  -2  15  11       63.32      126.78     63.98 o 
  -1  15  11       35.71       -4.24     62.86 o 
   0  15  11       29.94      118.94     65.97 o 
   1  15  11       44.14      120.91    108.24 o 
   2  15  11       11.62      106.99     93.12 o 
  -7  16  11      171.75      159.05     91.89 o 
  -6  16  11       80.73      -16.82     89.97 o 
  -5  16  11      366.55      289.58    257.22 o 
  -4  16  11       67.60       27.93    113.61 o 
  -3  16  11      344.71      269.87     83.08 o 
  -2  16  11        2.47       73.69     68.02 o 
  -1  16  11      295.39      456.16    116.49 o 
   0  16  11       53.61      167.83     76.39 o 
   1  16  11      255.59      225.24    116.50 o 
 -15   0  12      280.13      372.15    118.82 o 
 -14   0  12      270.13      124.60     92.38 o 
 -13   0  12      501.06      303.08    102.29 o 
 -12   0  12      402.38      552.06    300.51 o 
 -11   0  12      560.22      461.53     90.09 o 
 -10   0  12      259.19      255.34     76.44 o 
  -9   0  12       74.39       -2.43    157.98 o 
  -8   0  12      387.98      501.13     90.98 o 
  -7   0  12      192.02      358.79     90.56 o 
  -6   0  12      744.37      849.06    122.23 o 
  -5   0  12      382.57      462.37    143.52 o 
  -4   0  12      790.67      921.90    131.54 o 
  -3   0  12      454.53      630.10    112.95 o 
  -2   0  12      220.00      276.51     66.14 o 
  -1   0  12      474.52      637.33     98.56 o 
   0   0  12        2.66      147.41    110.06 o 
   1   0  12      581.06      597.56    152.03 o 
   2   0  12      270.72      394.96    135.18 o 
   3   0  12      281.74      232.84    107.42 o 
   4   0  12      338.23      336.95    132.37 o 
   5   0  12      110.28       93.04    100.47 o 
   6   0  12      525.80      567.98    147.08 o 
   7   0  12        3.81      375.95    134.02 o 
 -15   1  12        0.29       49.94     65.90 o 
 -14   1  12       30.99      -11.31     77.42 o 
 -13   1  12        1.12       84.88     97.71 o 
 -12   1  12       38.15       84.70     59.89 o 
 -11   1  12        0.41        1.14     43.45 o 
 -10   1  12        3.59      -39.89     41.73 o 
  -9   1  12        2.61      -35.21     43.27 o 
  -8   1  12        4.96        0.68     55.76 o 
  -7   1  12        3.99       42.49     44.57 o 
  -6   1  12        7.07      284.80     97.03 o 
  -5   1  12       16.62      149.91     50.76 o 
  -4   1  12        0.12      157.52     52.71 o 
  -3   1  12        6.61      137.31     50.83 o 
  -2   1  12        0.22       45.51     45.90 o 
  -1   1  12       15.90       88.17     44.87 o 
   0   1  12        1.04      -19.56     60.36 o 
   1   1  12       21.10      167.41     79.78 o 
   2   1  12        7.21      -52.15     64.47 o 
   3   1  12       19.52      116.67     68.37 o 
   4   1  12        4.14      117.44    106.75 o 
   5   1  12       12.85       -3.94     66.50 o 
   6   1  12        0.16       20.54     76.62 o 
   7   1  12       11.29      -43.22     83.22 o 
 -15   2  12      212.48      107.83     67.54 o 
 -14   2  12      308.84      214.40    106.94 o 
 -13   2  12      389.18      336.86     71.61 o 
 -12   2  12      448.90      366.03     83.47 o 
 -11   2  12      366.48      331.65    119.61 o 
 -10   2  12      315.47      309.87     55.48 o 
  -9   2  12       20.68      -26.12     41.97 o 
  -8   2  12      364.67      431.41     64.11 o 
  -7   2  12      188.90      313.02     55.42 o 
  -6   2  12      609.84      765.88     79.27 o 
  -5   2  12      329.19      608.08    160.54 o 
  -4   2  12      695.94      681.39     69.70 o 
  -3   2  12      477.43      821.63     82.66 o 
  -2   2  12      171.27      272.11     53.20 o 
  -1   2  12      476.96      858.32     81.98 o 
   0   2  12        4.16      135.92     92.37 o 
   1   2  12      542.94      682.24    188.47 o 
   2   2  12      200.20      252.33     77.13 o 
   3   2  12      322.15      305.03     90.22 o 
   4   2  12      294.91      354.60     94.53 o 
   5   2  12      141.13      215.44     94.11 o 
   6   2  12      459.54      424.39    106.77 o 
   7   2  12       16.81       56.49    117.25 o 
 -15   3  12       11.23      -94.19     94.19 o 
 -14   3  12      113.07      103.54     65.92 o 
 -13   3  12       18.26       36.61     69.82 o 
 -12   3  12      156.85      115.38    121.38 o 
 -11   3  12        6.31      -17.82     72.18 o 
 -10   3  12       17.05       49.21     47.62 o 
  -9   3  12        4.94      -15.35     44.84 o 
  -8   3  12       55.87       85.72     66.21 o 
  -7   3  12       42.81       87.49    103.50 o 
  -6   3  12      117.03      179.75     48.01 o 
  -5   3  12       89.85      165.28     52.33 o 
  -4   3  12       13.14       93.05     70.12 o 
  -3   3  12        8.08      108.60     46.61 o 
  -2   3  12        0.89      168.14     69.12 o 
  -1   3  12      146.96      236.71    106.70 o 
   0   3  12       12.13       34.22     56.00 o 
   1   3  12      217.55      253.82     74.91 o 
   2   3  12       53.34      -20.57    123.61 o 
   3   3  12      177.43      269.37     84.39 o 
   4   3  12       35.24      128.67     77.50 o 
   5   3  12      128.90      191.67     87.76 o 
   6   3  12        0.38       52.42     81.32 o 
   7   3  12       97.63      240.16     87.19 o 
 -14   4  12      256.67      181.11    124.80 o 
 -13   4  12      204.52      268.07    167.07 o 
 -12   4  12      439.60      389.62    125.35 o 
 -11   4  12      161.63       97.76     82.32 o 
 -10   4  12      436.77      382.79    132.35 o 
  -9   4  12        0.81       66.06     47.32 o 
  -8   4  12      374.88      493.28     65.35 o 
  -7   4  12      175.04      290.28     87.16 o 
  -6   4  12      356.39      396.79     71.34 o 
  -5   4  12      263.79      307.77     76.80 o 
  -4   4  12      393.36      330.65     67.30 o 
  -3   4  12      447.60      525.56     64.87 o 
  -2   4  12      102.93      107.51     47.11 o 
  -1   4  12      420.07      652.76    151.17 o 
   0   4  12        0.18       73.92    104.61 o 
   1   4  12      413.96      454.13     77.63 o 
   2   4  12       55.03      111.19     74.83 o 
   3   4  12      342.26      389.94     97.17 o 
   4   4  12      140.81      210.99     81.22 o 
   5   4  12      199.13      215.51     75.25 o 
   6   4  12      307.80      374.46    107.83 o 
   7   4  12       36.60      149.16     98.96 o 
 -14   5  12      153.36       62.12     64.33 o 
 -13   5  12       66.63       79.73     78.55 o 
 -12   5  12      179.28       88.34     59.22 o 
 -11   5  12       47.21        5.79     56.75 o 
 -10   5  12       24.32      -11.35    103.33 o 
  -9   5  12        4.60       59.62     43.19 o 
  -8   5  12      110.59      141.15     51.66 o 
  -7   5  12      132.08      128.54     54.18 o 
  -6   5  12      327.49      365.19     57.94 o 
  -5   5  12      201.56      129.93     51.75 o 
  -4   5  12      118.68      149.02     48.45 o 
  -3   5  12        4.77       -5.36     46.92 o 
  -2   5  12       16.01       10.31     62.84 o 
  -1   5  12      222.05      293.95     83.83 o 
   0   5  12      103.70      186.88     59.24 o 
   1   5  12      455.55      701.41     93.78 o 
   2   5  12      191.05      386.69    159.80 o 
   3   5  12      453.95      508.89     97.83 o 
   4   5  12       81.08       77.87     68.96 o 
   5   5  12      324.63      320.00     93.82 o 
   6   5  12        0.06       65.71     75.02 o 
   7   5  12      176.43      132.70     98.99 o 
 -14   6  12       81.13       46.58     65.18 o 
 -13   6  12       47.08       61.50     55.33 o 
 -12   6  12      276.66      195.07     83.46 o 
 -11   6  12       41.87       83.94     68.59 o 
 -10   6  12      422.78      428.90    128.10 o 
  -9   6  12        1.21      111.87     50.62 o 
  -8   6  12      361.93      516.71     66.05 o 
  -7   6  12       35.27       71.50     49.32 o 
  -6   6  12      281.60      328.68     59.21 o 
  -5   6  12      145.45      172.14     49.15 o 
  -4   6  12      265.58      263.32     78.47 o 
  -3   6  12      387.89      451.36     61.10 o 
  -2   6  12      124.57       78.31     55.96 o 
  -1   6  12      426.76      471.03     71.27 o 
   0   6  12       16.14       -2.46     54.89 o 
   1   6  12      372.85      541.27     78.80 o 
   2   6  12        7.53      138.30     85.77 o 
   3   6  12      288.12      588.26    264.16 o 
   4   6  12       47.76      227.28    261.02 o 
   5   6  12      155.81      523.61    260.77 o 
   6   6  12      122.28      408.16    191.03 o 
 -13   7  12      102.22       22.72     60.98 o 
 -12   7  12      123.80       33.07     98.58 o 
 -11   7  12       95.32      152.21    106.72 o 
 -10   7  12       25.35       31.08     76.11 o 
  -9   7  12       89.00      149.72     88.42 o 
  -8   7  12      101.52      236.55     74.59 o 
  -7   7  12      301.45      293.52     56.15 o 
  -6   7  12      427.30      391.93     79.02 o 
  -5   7  12      412.15      456.44     65.09 o 
  -4   7  12      317.52      403.90     57.90 o 
  -3   7  12       60.26      143.83     47.82 o 
  -2   7  12      203.93      206.74     62.54 o 
  -1   7  12      102.60      137.14     61.72 o 
   0   7  12      363.50      502.05     79.21 o 
   1   7  12      379.90      410.26     88.75 o 
   2   7  12      399.66      604.55    132.05 o 
   3   7  12      502.56      581.88    109.79 o 
   4   7  12      160.95      255.29     77.06 o 
   5   7  12      429.91      985.93    485.19 o 
   6   7  12        1.87      206.90    104.61 o 
 -13   8  12        2.39       35.83     58.07 o 
 -12   8  12       98.12       35.90     61.08 o 
 -11   8  12        9.17        3.30     56.30 o 
 -10   8  12      354.59      358.18    123.81 o 
  -9   8  12       13.66       22.44     60.07 o 
  -8   8  12      385.79      389.47     99.59 o 
  -7   8  12        9.13       87.65     73.89 o 
  -6   8  12      193.49      184.22     74.92 o 
  -5   8  12       18.71      -27.17     46.14 o 
  -4   8  12      138.38      171.14     51.72 o 
  -3   8  12      199.24      248.44     68.84 o 
  -2   8  12      113.22      210.29     66.79 o 
  -1   8  12      289.35      332.22     73.82 o 
   0   8  12       49.37      135.00     60.85 o 
   1   8  12      227.12      275.13     69.36 o 
   2   8  12        4.77      173.95     86.77 o 
   3   8  12      231.40      343.34    130.47 o 
   4   8  12       12.70      279.82     93.14 o 
   5   8  12       98.39      281.76    119.97 o 
 -12   9  12      107.87      -20.87     55.35 o 
 -11   9  12      267.73      215.36    105.24 o 
 -10   9  12       15.07      176.69     63.60 o 
  -9   9  12      306.73      363.41    111.64 o 
  -8   9  12       42.28       72.00     62.01 o 
  -7   9  12      489.66      461.25     96.79 o 
  -6   9  12      342.06      326.09     58.97 o 
  -5   9  12      482.17      328.98     57.92 o 
  -4   9  12      469.48      452.30     63.56 o 
  -3   9  12       87.20       41.70     60.20 o 
  -2   9  12      424.10      413.08     73.03 o 
  -1   9  12       17.35       21.16     59.55 o 
   0   9  12      549.99      689.43     90.45 o 
   1   9  12      198.43      354.26    115.95 o 
   2   9  12      426.54      436.26    130.55 o 
   3   9  12      306.03      315.37    153.52 o 
   4   9  12      189.66      455.64    210.20 o 
   5   9  12      290.61      499.56    127.58 o 
 -12  10  12       16.99       40.91    169.55 o 
 -11  10  12       24.11       27.21     65.65 o 
 -10  10  12      148.74      279.63     94.14 o 
  -9  10  12        0.69       39.06     65.61 o 
  -8  10  12      193.90      197.01     73.54 o 
  -7  10  12       34.26       19.52     49.23 o 
  -6  10  12       64.72      122.92     57.01 o 
  -5  10  12        1.19       80.25     53.79 o 
  -4  10  12       20.08       24.45     58.53 o 
  -3  10  12       54.99       35.21     65.28 o 
  -2  10  12       50.45       52.49     64.96 o 
  -1  10  12       96.14      157.37     68.25 o 
   0  10  12       61.72        8.18     62.57 o 
   1  10  12       66.89       71.94     86.45 o 
   2  10  12       25.87       27.32     71.94 o 
   3  10  12       75.34      202.62    154.99 o 
   4  10  12        0.71       40.98    126.75 o 
 -11  11  12      484.32      372.37    123.42 o 
 -10  11  12        0.76      -36.76     65.37 o 
  -9  11  12      545.55      421.37    136.48 o 
  -8  11  12       38.82       75.60     64.36 o 
  -7  11  12      513.09      463.51    185.13 o 
  -6  11  12      342.05      298.83     74.45 o 
  -5  11  12      305.76      322.08     87.16 o 
  -4  11  12      557.45      467.05     76.88 o 
  -3  11  12       86.62       45.25     58.13 o 
  -2  11  12      586.80      500.93     77.69 o 
  -1  11  12        6.15       43.19    104.17 o 
   0  11  12      626.69      619.55     91.41 o 
   1  11  12       38.80       62.62     71.82 o 
   2  11  12      415.97      441.34     82.79 o 
   3  11  12      114.51       94.28     83.76 o 
 -10  12  12       32.37       33.57     67.53 o 
  -9  12  12        1.27       52.43     92.95 o 
  -8  12  12       76.04       46.41     61.37 o 
  -7  12  12       39.56       63.72     60.56 o 
  -6  12  12       13.08      114.91     57.04 o 
  -5  12  12       31.01       61.73     61.99 o 
  -4  12  12        0.10       94.81     61.91 o 
  -3  12  12        0.06       28.08     59.79 o 
  -2  12  12       14.60       -3.57     63.96 o 
  -1  12  12        6.39      -17.93     64.71 o 
   0  12  12       36.68       17.42     70.25 o 
   1  12  12        0.82       77.32     74.20 o 
   2  12  12       31.51       73.67     75.70 o 
   3  12  12        1.74      102.29    124.11 o 
  -9  13  12      584.44      470.25    315.80 o 
  -8  13  12        5.01      102.68     61.88 o 
  -7  13  12      439.66      710.00    165.60 o 
  -6  13  12      241.45      285.04     64.62 o 
  -5  13  12      212.86      164.63     72.25 o 
  -4  13  12      568.47      390.45     98.32 o 
  -3  13  12      101.27       -7.14     57.41 o 
  -2  13  12      663.23      634.16    165.72 o 
  -1  13  12       48.39      107.38     69.24 o 
   0  13  12      583.25      635.09     95.97 o 
   1  13  12        0.07      128.91     70.71 o 
  -7  14  12       63.03       71.72    146.58 o 
  -6  14  12        0.04      264.12    175.00 o 
  -5  14  12       91.66      240.56    175.83 o 
  -4  14  12        5.78       14.13    190.04 o 
  -3  14  12       56.40       92.68     64.13 o 
  -2  14  12        2.87       89.05     68.50 o 
  -1  14  12       35.78       55.39     84.16 o 
   0  14  12       34.90      119.31    110.72 o 
 -13   1  13       84.33       64.70    143.20 o 
 -12   1  13      112.28      186.99    109.24 o 
 -11   1  13      514.75      586.61    167.91 o 
 -10   1  13      143.79      182.29     53.11 o 
  -9   1  13      794.76      815.05     84.99 o 
  -8   1  13       42.55      168.99     58.64 o 
  -7   1  13      400.73      551.18     71.06 o 
  -6   1  13       62.11      324.64     61.25 o 
  -5   1  13      446.90      720.46     82.70 o 
  -4   1  13      881.38     1185.39    104.83 o 
  -3   1  13      503.83      697.00     80.82 o 
  -2   1  13     1214.88     1656.29    128.23 o 
  -1   1  13      373.32      571.51     87.67 o 
   0   1  13     1005.30     1389.34    170.55 o 
   1   1  13       22.91      219.77     81.00 o 
   2   1  13      828.91     1135.73    157.50 o 
   3   1  13       32.86       14.36    138.90 o 
   4   1  13      651.54      766.12    121.21 o 
   5   1  13      120.17      209.69     93.84 o 
 -13   2  13        1.55      -37.32    121.13 o 
 -12   2  13       13.72      -20.29     59.49 o 
 -11   2  13        5.99      -21.15     60.54 o 
 -10   2  13       38.61      150.16     51.65 o 
  -9   2  13       21.15       15.19     52.37 o 
  -8   2  13       22.31       67.68     53.24 o 
  -7   2  13        0.89       93.45     49.30 o 
  -6   2  13        9.06       91.73     54.86 o 
  -5   2  13       66.43      229.23     59.10 o 
  -4   2  13       25.51      160.17     56.61 o 
  -3   2  13      108.82      221.07     60.98 o 
  -2   2  13       60.25      265.30     77.53 o 
  -1   2  13      125.10      336.34     81.28 o 
   0   2  13        9.00      129.42     83.22 o 
   1   2  13       66.36      216.62     80.52 o 
   2   2  13        2.51      146.41     76.82 o 
   3   2  13       69.27      109.42     88.17 o 
   4   2  13       30.28      184.64     87.00 o 
   5   2  13       25.29       88.64     88.14 o 
 -12   3  13       73.01      200.41     63.66 o 
 -11   3  13      408.34      448.54    106.50 o 
 -10   3  13      112.16      158.12     58.51 o 
  -9   3  13      654.89      603.48     71.33 o 
  -8   3  13       38.13      155.02     51.74 o 
  -7   3  13      422.50      583.10    111.68 o 
  -6   3  13       30.14      186.31     85.58 o 
  -5   3  13      432.08      579.41     75.09 o 
  -4   3  13      513.59      755.99     81.61 o 
  -3   3  13      503.27      745.87     82.93 o 
  -2   3  13      807.88     1185.10    122.76 o 
  -1   3  13      354.99      769.52    102.82 o 
   0   3  13      811.26     1375.41    174.98 o 
   1   3  13       27.91      244.25    138.81 o 
   2   3  13      714.33      884.40    127.57 o 
   3   3  13       33.51      218.85    112.13 o 
   4   3  13      504.65      639.60    109.66 o 
 -12   4  13       74.23       65.35     79.52 o 
 -11   4  13       16.55       77.10     75.31 o 
 -10   4  13      143.05      178.27     66.74 o 
  -9   4  13       32.65      118.09     51.14 o 
  -8   4  13       91.11       41.90     64.04 o 
  -7   4  13        1.56       79.37     89.28 o 
  -6   4  13       23.46       -9.64     61.44 o 
  -5   4  13      210.17      288.31     63.57 o 
  -4   4  13       53.47      139.26     53.27 o 
  -3   4  13      339.61      483.35     83.22 o 
  -2   4  13      113.76      270.74     67.39 o 
  -1   4  13      326.04      503.05     79.46 o 
   0   4  13       15.74      211.95     79.37 o 
   1   4  13      157.82      391.17    181.28 o 
   2   4  13        2.66      113.98    100.47 o 
   3   4  13      205.17      416.43     92.83 o 
   4   4  13       66.66      336.99    150.13 o 
 -12   5  13       79.72      156.77    114.61 o 
 -11   5  13      186.81      219.88     69.70 o 
 -10   5  13       85.30      178.11     55.76 o 
  -9   5  13      449.61      445.09     68.14 o 
  -8   5  13       31.69      103.78     53.05 o 
  -7   5  13      462.92      614.26     96.15 o 
  -6   5  13        0.07       45.30     62.92 o 
  -5   5  13      490.05      565.34     89.02 o 
  -4   5  13      112.31      225.65     78.33 o 
  -3   5  13      559.45      825.43    161.88 o 
  -2   5  13      345.37      502.59     85.67 o 
  -1   5  13      317.36      615.36     88.09 o 
   0   5  13      421.02      496.44     80.99 o 
   1   5  13       59.43      130.12    108.41 o 
   2   5  13      428.01      733.76    243.92 o 
   3   5  13        5.27      340.82    101.30 o 
   4   5  13      269.27      627.50    228.38 o 
 -12   6  13      170.44       67.26    106.26 o 
 -11   6  13       26.13       65.62     57.98 o 
 -10   6  13      249.99      203.05     92.40 o 
  -9   6  13       23.37      207.46     99.78 o 
  -8   6  13      209.82      332.85     64.74 o 
  -7   6  13       21.40      166.55     72.82 o 
  -6   6  13       92.43      160.20     71.10 o 
  -5   6  13      364.85      603.50     83.84 o 
  -4   6  13      107.02      165.73     72.03 o 
  -3   6  13      543.58      744.05    100.01 o 
  -2   6  13      140.78      300.30     72.81 o 
  -1   6  13      448.85      606.17     91.86 o 
   0   6  13       18.38      128.56     71.38 o 
   1   6  13      209.90      414.95    101.04 o 
   2   6  13        2.61       75.97    109.89 o 
   3   6  13      241.78      492.57    173.43 o 
 -11   7  13       43.58       31.61     62.15 o 
 -10   7  13       88.42      121.21     81.66 o 
  -9   7  13      264.80      296.81     70.30 o 
  -8   7  13       27.29      184.35     59.24 o 
  -7   7  13      487.37      493.30     67.77 o 
  -6   7  13       21.44        8.36     56.17 o 
  -5   7  13      497.86      701.04     81.13 o 
  -4   7  13        0.13      -46.12     66.49 o 
  -3   7  13      400.10      622.01     91.01 o 
  -2   7  13       70.37      120.97     66.22 o 
  -1   7  13      148.02      274.15     72.42 o 
   0   7  13      106.28       65.36     70.20 o 
   1   7  13       57.11      100.18     71.54 o 
   2   7  13      118.07      544.43    171.29 o 
   3   7  13        9.86       66.40    139.72 o 
 -10   8  13      296.77      208.38    111.13 o 
  -9   8  13       66.82      332.59     69.87 o 
  -8   8  13      341.78      501.02     91.78 o 
  -7   8  13        9.57      218.37     61.31 o 
  -6   8  13      260.54      388.66     65.45 o 
  -5   8  13      301.83      412.32     70.08 o 
  -4   8  13      218.80      311.62     78.25 o 
  -3   8  13      457.80      352.52     76.95 o 
  -2   8  13      201.97      254.27     72.44 o 
  -1   8  13      403.17      418.96     81.99 o 
   0   8  13       45.08       87.37     69.19 o 
   1   8  13      268.26      506.32     91.84 o 
   2   8  13        1.42      155.75     87.60 o 
 -10   9  13       45.90      105.27    111.55 o 
  -9   9  13       86.33      129.60     72.41 o 
  -8   9  13        3.27      243.18     70.28 o 
  -7   9  13      297.19      231.13     58.68 o 
  -6   9  13       28.45      110.98     55.92 o 
  -5   9  13      276.77      382.51     68.03 o 
  -4   9  13       47.58       94.42     68.01 o 
  -3   9  13      154.04      138.22     60.95 o 
  -2   9  13        1.72       53.95     64.76 o 
  -1   9  13       49.46       54.88     74.52 o 
   0   9  13       10.33       70.35     73.87 o 
   1   9  13       41.87      110.78    102.70 o 
  -9  10  13       86.45       88.08    121.63 o 
  -8  10  13      320.10      383.93     72.42 o 
  -7  10  13        0.05        5.32     57.28 o 
  -6  10  13      335.61      425.26     68.59 o 
  -5  10  13      118.80      201.49     67.86 o 
  -4  10  13      268.06      375.18     69.12 o 
  -3  10  13      231.01      273.41     72.55 o 
  -2  10  13      207.18      221.37     79.07 o 
  -1  10  13      253.12      274.92     85.25 o 
   0  10  13       74.00      151.65     73.54 o 
   1  10  13      266.67      541.21    149.56 o 
  -7  11  13       89.61      175.73     78.05 o 
  -6  11  13       17.37      156.03     64.08 o 
  -5  11  13       99.59      206.54     60.79 o 
  -4  11  13       79.59      184.88     85.45 o 
  -3  11  13       34.82      123.51     64.28 o 
  -2  11  13       33.40       81.80     70.80 o 
  -1  11  13        7.11      146.44     96.25 o 
  -4  12  13      223.29      278.45    109.73 o 
 -10   0  14      229.59      262.78     87.73 o 
  -9   0  14      180.18      156.74    125.51 o 
  -8   0  14      615.34      741.00    149.64 o 
  -7   0  14      124.21      104.06     84.33 o 
  -6   0  14      852.01      960.12    141.62 o 
  -5   0  14       30.95      160.81    155.42 o 
  -4   0  14      832.47     1210.61    175.83 o 
  -3   0  14       86.51      141.42    202.68 o 
  -2   0  14      659.82     1431.93    285.23 o 
  -1   0  14      285.76      706.13    166.41 o 
   0   0  14      530.13      928.23    193.35 o 
   1   0  14      467.83      619.54    157.82 o 
 -10   1  14        1.25       15.67     61.28 o 
  -9   1  14       24.91       21.08    116.35 o 
  -8   1  14        1.12       28.78     62.73 o 
  -7   1  14       56.07      132.82     89.69 o 
  -6   1  14        1.17      151.99     63.88 o 
  -5   1  14       28.35      201.00     65.43 o 
  -4   1  14        0.00      182.40    108.65 o 
  -3   1  14       10.84      168.56     69.45 o 
  -2   1  14        8.63      405.11    117.06 o 
  -1   1  14        3.65      475.17    186.99 o 
   0   1  14        8.47      313.89     97.55 o 
   1   1  14        9.16      388.42    287.05 o 
 -10   2  14      187.00      219.80     67.54 o 
  -9   2  14      149.42      200.54     57.73 o 
  -8   2  14      528.57      587.49     76.57 o 
  -7   2  14       94.76      137.02     75.90 o 
  -6   2  14      708.57      847.34     88.93 o 
  -5   2  14       15.40      197.31     78.02 o 
  -4   2  14      663.37     1008.34    100.85 o 
  -3   2  14       94.50      224.55     80.15 o 
  -2   2  14      487.62      838.52    155.69 o 
  -1   2  14      260.81      806.29    250.86 o 
   0   2  14      382.94      809.63    133.90 o 
   1   2  14      382.45      601.94    117.37 o 
 -10   3  14        5.93      -79.98     81.47 o 
  -9   3  14      167.19      165.19     63.41 o 
  -8   3  14        7.87      -11.09     52.57 o 
  -7   3  14      342.61      569.32     96.89 o 
  -6   3  14        7.76      115.15     70.60 o 
  -5   3  14      166.96      336.14     72.32 o 
  -4   3  14        0.34       60.44     63.18 o 
  -3   3  14       73.86      301.91     79.92 o 
  -2   3  14       60.69      536.16    123.88 o 
  -1   3  14       38.62      367.78    163.11 o 
   0   3  14       90.52      346.45    206.65 o 
   1   3  14       59.38      448.17    152.03 o 
  -9   4  14      118.76      152.30     54.95 o 
  -8   4  14      340.16      355.29     68.39 o 
  -7   4  14       58.41      163.42     89.69 o 
  -6   4  14      454.32      606.95    186.40 o 
  -5   4  14        2.41       99.64     91.78 o 
  -4   4  14      422.36      699.40     95.49 o 
  -3   4  14       89.94      526.36    141.67 o 
  -2   4  14      270.41      639.50    147.19 o 
  -1   4  14      229.76      566.01    130.80 o 
   0   4  14      148.03      415.02    215.08 o 
  -9   5  14      274.65      281.76    107.91 o 
  -8   5  14       23.23      159.72     60.52 o 
  -7   5  14      500.14      612.21     81.85 o 
  -6   5  14       21.95      118.35     58.94 o 
  -5   5  14      243.66      403.35     76.88 o 
  -4   5  14        4.42      408.02    116.38 o 
  -3   5  14      129.45      369.39     83.27 o 
  -2   5  14       72.59      293.02     90.14 o 
  -1   5  14      127.49      347.44     91.20 o 
   0   5  14      191.33      608.47    149.06 o 
  -8   6  14      145.18      313.13     81.23 o 
  -7   6  14       36.22      276.52    131.25 o 
  -6   6  14      202.66      269.54     87.49 o 
  -5   6  14        0.01      193.43     85.01 o 
  -4   6  14      195.19      426.85     81.50 o 
  -3   6  14       37.69      239.69     75.31 o 
  -2   6  14      131.03      288.18     81.55 o 
  -1   6  14      126.52      404.74    125.37 o 
  -7   7  14      491.30      776.34    112.77 o 
  -6   7  14       50.51      382.52     79.55 o 
  -5   7  14      270.53      520.57     87.45 o 
  -4   7  14        6.94      216.31     77.05 o 
  -3   7  14      164.84      342.91    126.09 o 
  -2   7  14       66.05      300.10    137.82 o 
  -4   8  14       47.81      219.13    118.16 o 
                                                 
