# Supplementary material for: Crystal structure of a 1:1 adduct of tri­phenyl­tin chloride with 3-cyclo­hexhyl-2-phenyl-1,3-thia­zolidin-4-one
Source: Acta Crystallogr E Crystallogr Commun. 2019 Feb 8;75(Pt 3):338–41. doi: 10.1107/S2056989019001592 (PMC6399697; doi:10.1107/S2056989019001592)
Supplement: Supplementary file 3 [file e-75-00338-Isup3.mol]

  ACD/Labs04131811592D

  0  0  0  0  0  0  0  0  0  0999 V3000
M  V30 BEGIN CTAB
M  V30 COUNTS 25 26 0 0 1
M  V30 BEGIN ATOM
M  V30 1 Sn 26.4577 -6.0466 0 0
M  V30 2 Cl 26.4577 -4.7166 0 0
M  V30 3 * 28.0692 -6.0466 0 0 ACDLAB=Ph
M  V30 4 * 25.3059 -5.3816 0 0 ACDLAB=Ph
M  V30 5 * 25.3059 -6.7116 0 0 ACDLAB=Ph
M  V30 6 O 26.4314 -8.9128 0 0 CHG=1
M  V30 7 C 26.4646 -6.3193 0 0
M  V30 8 C 27.3718 -9.8532 0 0
M  V30 9 C 28.5236 -9.1882 0 0
M  V30 10 N 27.716 -11.1379 0 0
M  V30 11 C 29.0007 -11.4821 0 0
M  V30 12 C 26.5642 -11.8029 0 0
M  V30 13 C 25.4124 -11.1379 0 0
M  V30 14 C 24.4667 -12.0731 0 0
M  V30 15 C 23.1764 -12.3959 0 0
M  V30 16 C 24.3282 -13.061 0 0
M  V30 17 C 25.2741 -12.1259 0 0
M  V30 18 S 29.7683 -10.143 0 0
M  V30 19 C 30.3307 -11.4821 0 0
M  V30 20 C 30.9957 -12.634 0 0
M  V30 21 C 32.3257 -12.634 0 0
M  V30 22 C 32.9907 -11.4821 0 0
M  V30 23 C 32.3257 -10.3303 0 0
M  V30 24 C 30.9957 -10.3303 0 0
M  V30 25 H 28.6565 -12.7668 0 0
M  V30 END ATOM
M  V30 BEGIN BOND
M  V30 1 1 1 2
M  V30 2 1 1 3
M  V30 3 1 1 4 CFG=3
M  V30 4 1 1 5 CFG=1
M  V30 5 1 6 7
M  V30 6 2 6 8
M  V30 7 1 8 9
M  V30 8 1 8 10
M  V30 9 1 10 11
M  V30 10 1 10 12
M  V30 11 1 12 13
M  V30 12 1 13 14
M  V30 13 1 14 15
M  V30 14 1 15 16
M  V30 15 1 16 17
M  V30 16 1 17 12
M  V30 17 1 9 18
M  V30 18 1 18 11
M  V30 19 1 11 19
M  V30 20 2 19 20
M  V30 21 1 20 21
M  V30 22 2 21 22
M  V30 23 1 22 23
M  V30 24 2 23 24
M  V30 25 1 24 19
M  V30 26 1 11 25
M  V30 END BOND
M  V30 BEGIN ACDEXPLABEL
M  V30 4
M  V30 4   ACD/Labs04131811592D
M  V30 4
M  V30 4   0  0  0  0  0  0  0  0  0  0999 V3000
M  V30 4 M  V30 BEGIN CTAB
M  V30 4 M  V30 COUNTS 6 6 0 0 0
M  V30 4 M  V30 BEGIN ATOM
M  V30 4 M  V30 1 C -2.6906 2.8422 0 0
M  V30 4 M  V30 2 C -2.6906 4.1722 0 0
M  V30 4 M  V30 3 C -3.8424 4.8372 0 0
M  V30 4 M  V30 4 C -4.9942 4.1722 0 0
M  V30 4 M  V30 5 C -4.9942 2.8422 0 0
M  V30 4 M  V30 6 C -3.8424 2.1772 0 0
M  V30 4 M  V30 END ATOM
M  V30 4 M  V30 BEGIN BOND
M  V30 4 M  V30 1 2 5 6
M  V30 4 M  V30 2 1 4 5
M  V30 4 M  V30 3 2 3 4
M  V30 4 M  V30 4 1 2 3
M  V30 4 M  V30 5 2 1 2
M  V30 4 M  V30 6 1 1 6
M  V30 4 M  V30 END BOND
M  V30 4 M  V30 END CTAB
M  V30 4 M  END
M  V30 3
M  V30 3   ACD/Labs04131811592D
M  V30 3
M  V30 3   0  0  0  0  0  0  0  0  0  0999 V3000
M  V30 3 M  V30 BEGIN CTAB
M  V30 3 M  V30 COUNTS 6 6 0 0 0
M  V30 3 M  V30 BEGIN ATOM
M  V30 3 M  V30 1 C 0.0727 2.1772 0 0
M  V30 3 M  V30 2 C 0.7377 1.0254 0 0
M  V30 3 M  V30 3 C 2.0677 1.0254 0 0
M  V30 3 M  V30 4 C 2.7327 2.1772 0 0
M  V30 3 M  V30 5 C 2.0677 3.329 0 0
M  V30 3 M  V30 6 C 0.7377 3.329 0 0
M  V30 3 M  V30 END ATOM
M  V30 3 M  V30 BEGIN BOND
M  V30 3 M  V30 1 2 5 6
M  V30 3 M  V30 2 1 4 5
M  V30 3 M  V30 3 2 3 4
M  V30 3 M  V30 4 1 2 3
M  V30 3 M  V30 5 2 1 2
M  V30 3 M  V30 6 1 1 6
M  V30 3 M  V30 END BOND
M  V30 3 M  V30 END CTAB
M  V30 3 M  END
M  V30 5
M  V30 5   ACD/Labs04131811592D
M  V30 5
M  V30 5   0  0  0  0  0  0  0  0  0  0999 V3000
M  V30 5 M  V30 BEGIN CTAB
M  V30 5 M  V30 COUNTS 6 6 0 0 0
M  V30 5 M  V30 BEGIN ATOM
M  V30 5 M  V30 1 C -2.6906 1.5122 0 0
M  V30 5 M  V30 2 C -3.8424 2.1772 0 0
M  V30 5 M  V30 3 C -4.9942 1.5122 0 0
M  V30 5 M  V30 4 C -4.9942 0.1822 0 0
M  V30 5 M  V30 5 C -3.8424 -0.4828 0 0
M  V30 5 M  V30 6 C -2.6906 0.1822 0 0
M  V30 5 M  V30 END ATOM
M  V30 5 M  V30 BEGIN BOND
M  V30 5 M  V30 1 2 5 6
M  V30 5 M  V30 2 1 4 5
M  V30 5 M  V30 3 2 3 4
M  V30 5 M  V30 4 1 2 3
M  V30 5 M  V30 5 2 1 2
M  V30 5 M  V30 6 1 1 6
M  V30 5 M  V30 END BOND
M  V30 5 M  V30 END CTAB
M  V30 5 M  END
M  V30 END ACDEXPLABEL
M  V30 END CTAB
M  END
